# Supplementary material for: Population genetic analysis reveals a geographically limited transition zone between two genetically distinct Atlantic salmon lineages in Norway
Source: Ecol Evol. 2019 May 22;9(12):6901–21. doi: 10.1002/ece3.5258 (PMC6662299; doi:10.1002/ece3.5258)
Supplement: Supplementary file 1 [file ECE3-9-6901-s001.xlsx]

## Sheet: Raw data
ID	Pop code	SSsp2201_a	SSsp2201_b	SSsp2210_a	SSsp2210_b	SSspG7_a	SSspG7_b	Ssa202_a	Ssa202_b	SsaD144_a	SsaD144_b	SsaD157_a	SsaD157_b	Sp1605_a	Sp1605_b	Sp2216_a	Sp2216_b	Ssa14_a	Ssa14_b	Ssa171_a	Ssa171_b	Ssa289_a	Ssa289_b	SSsp3016_a	SSsp3016_b	Ssa197_a	Ssa197_b	SsaD486_a	SsaD486_b	SsaF43_a	SsaF43_b	SsOsl85_a	SsOsl85_b	MHC1_a	MHC1_b	MHC2_a	MHC2_b
UNY00-157	pop_1	245	307	148	148	191	195	258	258	162	238	339	351	236	236	250	250	144	144	217	229	118	118	90	90	196	200	172	172	103	115	181	199	142	144	280	300
UNY00-158	pop_1	315	323	124	124	131	195	258	262	210	218	379	383	224	224	246	246	144	144	201	229	116	118	90	90	220	228	172	172	103	115	181	197	140	164	230	230
UNY00-159	pop_1	255	331	124	140	139	191	258	262	174	206	327	335	0	0	0	0	0	0	0	0	0	0	90	90	200	200	172	172	115	115	197	199	138	138	300	370
UNY00-160	pop_1	279	331	124	132	127	195	266	270	202	206	327	347	236	244	238	246	144	144	225	229	116	118	90	118	188	200	172	172	115	115	199	199	138	142	280	340
UNY00-161	pop_1	315	331	140	148	139	191	258	262	206	234	327	359	0	0	238	242	144	144	225	225	0	0	90	90	200	220	172	172	115	121	197	199	138	144	280	370
UNY00-162	pop_1	259	311	140	148	139	191	258	262	162	234	319	339	236	236	230	246	144	144	225	229	116	118	86	90	216	228	172	172	115	121	197	199	140	144	230	280
UNY00-163	pop_1	0	0	124	124	127	191	266	266	0	0	0	0	0	0	0	0	0	0	0	0	0	0	90	90	200	200	172	172	115	115	181	181	144	146	230	280
UNY00-164	pop_1	0	0	0	0	0	0	0	0	0	0	0	0	240	244	242	246	140	140	229	229	118	118	90	90	196	228	172	172	115	115	181	181	142	142	370	370
UNY00-165	pop_1	315	331	124	124	191	195	262	270	194	210	327	375	236	240	234	238	140	144	201	225	116	118	86	106	196	228	172	172	115	115	181	199	142	146	280	370
UNY00-166	pop_1	311	323	124	148	195	195	258	258	182	206	339	343	0	0	242	242	0	0	229	229	0	0	86	90	196	212	172	172	103	115	199	199	142	144	280	280
UNY00-167	pop_1	307	319	124	140	139	195	262	262	198	210	343	375	0	0	0	0	0	0	0	0	0	0	86	90	224	228	172	172	103	115	181	181	138	138	280	370
UNY00-168	pop_1	315	319	124	148	139	195	258	262	210	222	383	391	0	0	0	0	0	0	0	0	0	0	90	90	220	228	172	172	103	115	181	181	138	146	280	300
UNY00-170	pop_1	255	319	124	148	195	195	258	262	210	210	375	391	224	236	246	246	144	144	201	217	116	118	90	90	188	228	172	172	115	115	181	181	138	146	280	300
UNY00-171	pop_1	323	335	120	140	131	139	262	266	210	210	375	383	224	236	246	250	140	144	201	201	116	118	90	90	188	228	172	172	103	115	181	197	138	158	230	280
UNY00-172	pop_1	283	319	124	124	127	139	258	262	174	210	347	375	236	244	242	246	144	144	201	229	118	122	90	90	204	228	172	172	103	115	181	187	140	164	280	280
UNY00-173	pop_1	0	0	0	0	0	0	0	0	0	0	0	0	0	0	0	0	0	0	0	0	0	0	118	134	192	204	172	172	115	115	197	199	142	144	280	300
UNY00-174	pop_1	0	0	124	140	139	191	0	0	0	0	0	0	0	0	242	246	0	0	0	0	0	0	90	90	204	228	172	172	103	103	181	181	142	164	230	340
UNY00-175	pop_1	259	331	124	132	191	195	258	266	190	214	0	0	0	0	230	234	0	0	201	233	0	0	90	90	192	212	172	172	115	121	181	199	142	158	280	370
UNY00-177	pop_1	311	339	124	140	131	139	258	262	206	210	375	395	224	236	234	246	144	144	225	229	118	118	90	90	196	200	172	172	115	121	181	199	138	138	230	280
UNY00-181	pop_1	315	331	124	148	139	191	258	266	194	234	327	359	236	240	238	242	144	144	225	225	116	118	86	90	200	220	172	172	115	121	199	199	144	146	280	280
UNY00-182	pop_1	311	339	124	140	139	191	258	262	162	202	327	351	224	224	230	242	144	144	225	229	118	118	90	90	188	216	172	172	103	115	197	199	144	146	230	280
UNY00-186	pop_1	299	311	124	140	139	195	258	266	162	210	327	379	224	236	242	242	144	144	229	229	118	118	90	90	216	228	172	172	115	121	197	197	142	144	280	370
UNY00-187	pop_1	255	271	124	140	127	191	266	266	190	238	339	343	224	236	238	242	140	144	225	237	118	118	90	94	204	224	172	172	115	115	181	197	144	158	280	370
UNY00-188	pop_1	315	323	124	124	127	127	254	258	146	210	331	343	236	244	230	242	144	144	201	209	118	118	90	90	212	212	172	172	115	115	197	197	138	142	280	280
UNY00-189	pop_1	259	303	124	124	191	195	258	266	190	230	299	379	236	244	242	242	140	144	229	229	116	118	90	118	192	196	172	172	115	115	197	197	144	144	280	370
UNY00-190	pop_1	331	355	120	124	131	191	258	262	194	218	343	379	240	244	238	246	144	144	201	225	118	118	90	90	192	196	172	172	115	115	181	197	144	158	280	280
UNY00-192	pop_1	319	331	120	124	127	139	258	262	194	210	315	383	224	236	242	246	144	144	225	229	116	118	90	90	220	228	172	172	115	115	181	199	138	140	280	280
UNY00-194	pop_1	245	283	132	148	139	191	258	262	162	186	331	339	240	240	242	250	144	144	217	225	116	116	90	90	208	212	172	172	115	115	181	197	142	144	280	340
UNY00-197	pop_1	299	323	124	148	127	139	258	258	186	234	359	371	224	236	234	234	144	144	229	233	116	118	90	94	188	204	172	172	115	117	181	197	140	142	230	280
UNY00-199	pop_1	327	339	124	124	139	183	258	266	210	214	359	359	224	236	234	242	144	144	201	233	116	118	90	94	204	204	172	172	103	115	181	199	138	140	230	280
UNY00-202	pop_1	259	331	140	152	131	191	258	262	162	230	319	375	236	240	242	250	144	144	221	229	118	118	90	118	196	216	172	172	115	115	197	199	140	144	230	280
UNY00-204	pop_1	259	323	140	148	139	191	266	266	190	234	319	379	236	236	230	242	144	144	217	229	116	118	90	90	184	228	172	172	115	121	197	197	144	144	230	230
ONG09S-1	pop_2	311	335	132	136	139	139	254	270	130	178	351	359	224	244	226	226	144	144	217	217	116	116	94	122	216	216	172	172	115	115	181	197	140	142	230	280
ONG09S-2	pop_2	303	323	136	152	123	127	246	270	158	218	327	359	244	244	234	242	140	144	217	229	116	116	94	94	216	220	172	172	115	115	187	197	134	142	300	300
ONG09S-3	pop_2	311	323	124	124	127	191	254	266	142	150	319	347	224	238	222	230	140	144	217	217	122	122	90	94	188	196	172	172	115	117	193	197	134	144	230	230
ONG09S-4	pop_2	263	311	124	124	127	127	254	270	130	150	319	335	232	238	218	226	140	144	217	233	118	122	90	94	196	220	172	172	115	115	197	197	144	144	230	300
ONG09S-5	pop_2	287	291	132	132	0	0	238	266	206	206	347	363	224	232	230	234	140	140	213	221	114	118	94	94	188	220	172	172	115	115	197	197	140	140	230	230
ONG09S-6	pop_2	303	323	132	160	123	135	262	270	146	154	335	347	244	244	226	230	140	144	217	217	122	122	94	94	172	196	172	172	115	115	195	195	140	160	230	230
ONG09S-8	pop_2	303	323	132	152	135	139	246	270	126	154	347	359	224	244	226	226	140	140	201	213	116	122	118	122	216	220	172	172	115	115	181	181	140	140	240	300
ONG09S-9	pop_2	319	323	124	136	135	139	246	262	198	218	351	391	224	248	226	234	140	144	213	229	118	122	94	122	204	220	172	172	115	115	181	195	134	142	300	300
ONG09S-10	pop_2	279	299	124	152	123	135	246	246	138	182	347	359	224	248	222	222	140	144	217	217	116	122	122	122	216	220	172	172	115	115	181	181	134	158	300	300
ONG09S-11	pop_2	291	315	132	132	139	139	246	254	154	158	343	347	224	224	222	234	144	144	213	217	116	118	94	122	196	216	172	172	115	115	181	197	140	158	280	280
ONG09S-12	pop_2	303	311	132	132	123	135	250	270	162	166	331	351	224	244	226	242	140	144	217	217	116	118	94	122	220	220	172	172	115	115	181	197	140	140	300	300
ONG09S-13	pop_2	323	323	132	132	123	135	238	266	154	178	339	351	244	244	226	234	140	144	213	217	122	122	0	0	0	0	0	0	0	0	0	0	0	0	0	0
ONG09S-14	pop_2	287	287	124	132	123	143	246	262	158	166	359	387	224	236	234	246	140	144	213	213	118	118	90	98	176	196	168	172	115	115	181	197	140	142	260	300
ONG09S-15	pop_2	311	323	132	152	123	135	246	250	138	138	347	379	244	244	222	234	140	144	213	213	116	122	94	122	192	216	172	172	115	115	181	197	142	158	210	300
ONG09S-16	pop_2	315	323	132	132	127	139	238	238	150	190	331	343	244	244	218	242	140	144	217	233	122	122	86	134	188	196	172	172	115	115	181	197	134	158	230	280
ONG09S-17	pop_2	287	295	132	132	135	139	246	270	138	150	347	387	224	224	226	238	140	144	213	217	116	116	94	94	216	220	172	172	115	115	181	197	142	158	300	300
ONG09S-18	pop_2	279	311	132	132	123	139	262	262	130	150	351	351	224	224	226	230	140	140	213	217	116	122	94	122	192	220	172	172	115	115	181	197	138	140	210	300
ONG09S-19	pop_2	287	315	132	132	123	139	250	254	154	154	343	351	224	244	234	246	140	140	229	229	116	116	94	130	216	216	172	172	115	115	0	0	140	142	300	300
ONG09S-21	pop_2	0	0	0	0	127	127	0	0	122	154	0	0	0	0	0	0	0	0	0	0	0	0	90	94	220	220	172	172	115	115	195	197	134	140	230	280
ONG09S-22	pop_2	303	327	124	160	135	139	238	258	142	214	315	363	232	244	202	226	140	144	217	217	118	118	94	94	188	192	172	172	115	115	181	181	134	140	230	230
ONG09S-23	pop_2	267	267	132	132	119	139	238	254	142	190	327	343	224	244	226	230	140	140	217	221	118	122	90	134	188	220	172	172	115	115	187	193	142	160	230	280
ONG09S-25	pop_2	279	319	124	132	127	135	250	258	142	214	331	347	232	244	202	242	140	140	213	217	118	122	94	134	188	188	172	172	115	115	181	181	140	160	230	230
ONG09S-26	pop_2	323	331	132	132	127	135	238	246	214	226	351	351	224	224	222	230	144	144	217	217	116	116	94	122	216	220	172	172	115	115	181	195	138	140	300	300
ONG09S-28	pop_2	0	0	0	0	0	0	0	0	0	0	0	0	224	248	226	226	140	140	217	229	116	116	94	122	216	216	172	172	115	115	181	195	138	140	210	280
ONG09S-30	pop_2	323	331	132	132	123	135	246	262	138	178	339	379	244	244	234	234	140	144	213	217	116	118	94	122	192	220	172	172	115	115	181	193	158	158	280	300
ONG09S-31	pop_2	327	335	132	164	135	139	246	262	154	206	359	383	224	248	226	238	144	144	217	217	116	116	94	94	216	216	172	172	115	115	181	181	140	142	280	300
ONG09S-32	pop_2	287	339	124	132	135	135	246	266	154	166	351	351	224	244	226	242	144	144	213	217	118	122	94	122	220	220	172	172	115	115	181	195	140	142	210	300
ONG09S-33	pop_2	299	335	152	168	139	139	246	270	158	214	331	359	224	224	226	246	140	144	217	217	116	122	122	130	200	216	172	172	115	115	181	181	142	142	280	300
ONG09S-34	pop_2	307	319	132	160	139	139	254	262	206	210	347	351	244	248	226	230	140	140	213	213	122	122	94	94	220	220	172	172	115	115	181	193	142	142	280	280
ONG09S-35	pop_2	291	311	132	132	123	135	238	246	154	162	347	379	224	244	234	234	140	144	217	217	116	122	94	130	196	216	172	172	115	115	181	197	142	158	210	280
ONG09S-36	pop_2	267	299	124	132	135	139	238	258	162	214	315	331	224	232	202	234	140	144	217	217	118	122	94	94	184	184	172	172	115	115	181	195	134	144	230	280
ONG09S-37	pop_2	287	331	132	156	123	135	246	262	142	154	327	347	224	244	226	226	140	144	213	229	116	116	90	130	216	220	172	172	115	115	181	181	140	140	300	300
ONG09S-39	pop_2	303	315	132	164	123	139	262	262	158	162	327	351	224	248	234	246	140	140	217	217	116	116	94	130	216	216	172	172	115	115	181	195	140	140	280	300
ONG09S-40	pop_2	287	303	132	168	127	135	238	246	154	154	339	383	224	224	226	234	140	140	213	217	116	118	94	130	204	220	172	172	115	115	181	181	140	142	210	300
ONG09S-41	pop_2	307	331	132	164	127	139	246	262	162	214	351	351	224	224	234	242	140	140	213	217	116	116	94	122	216	220	172	172	115	115	181	181	158	160	280	300
ONG09S-42	pop_2	335	335	132	132	131	135	254	270	150	190	347	387	224	244	226	234	140	140	217	229	116	116	94	94	216	224	172	172	115	115	181	197	140	142	280	300
ONG09S-43	pop_2	307	319	132	132	135	139	246	270	154	214	347	347	224	224	234	234	140	144	213	213	116	116	94	94	184	216	172	172	115	115	181	197	140	140	210	300
ONG09S-46	pop_2	287	335	124	132	135	139	246	270	130	206	343	347	224	244	226	242	140	144	213	213	116	122	94	122	220	220	172	172	115	115	181	195	140	158	300	300
ONG09S-47	pop_2	303	319	124	132	127	139	246	250	150	178	343	347	224	244	222	226	140	140	213	213	116	116	94	130	196	224	172	172	115	115	181	181	134	140	300	300
ONG09S-48	pop_2	311	331	124	132	135	139	262	266	154	226	339	391	244	248	234	250	140	144	213	213	116	116	122	130	220	220	172	172	115	115	181	195	134	140	210	300
ONG09S-50	pop_2	287	287	132	132	127	135	262	270	162	206	331	375	224	244	226	234	144	144	213	217	118	122	94	122	220	220	172	172	115	115	181	195	138	140	280	300
ONG09S-51	pop_2	287	323	124	132	0	0	238	246	214	226	339	355	224	244	230	234	140	144	213	217	116	116	94	122	216	216	172	172	115	117	181	181	158	160	280	300
ONG09S-52	pop_2	315	323	132	132	135	139	254	262	158	186	347	359	224	244	222	226	140	140	213	217	116	122	122	122	216	216	172	172	115	115	181	181	142	142	280	300
ONG09S-53	pop_2	303	323	124	152	127	139	246	270	130	158	327	343	244	244	222	234	144	144	213	217	116	122	94	94	216	216	172	172	115	115	181	197	134	140	300	300
ONG09S-54	pop_2	283	319	124	132	139	139	246	250	158	226	355	383	244	244	234	238	140	144	217	229	116	122	94	94	180	220	172	172	115	115	181	181	140	158	300	300
ONG09S-56	pop_2	287	323	132	132	127	127	246	266	142	210	331	355	232	238	226	234	140	140	217	233	116	116	86	134	188	220	172	172	115	115	187	197	140	142	230	280
ONG09S-57	pop_2	323	339	132	132	131	139	262	266	154	178	351	363	224	224	222	238	144	144	213	217	116	122	122	130	188	220	172	172	115	115	181	181	140	142	300	300
ONG09S-59	pop_2	291	339	132	132	131	139	262	266	158	178	351	363	224	224	222	226	144	144	213	233	116	122	94	122	188	216	172	172	115	115	181	181	138	142	230	300
ONG09S-60	pop_2	287	319	132	156	123	127	246	262	158	162	343	351	224	224	238	246	140	140	217	217	116	118	94	122	216	220	172	172	115	115	181	181	140	142	300	300
ONG09S-61	pop_2	299	299	124	132	139	191	270	270	210	214	351	359	232	244	218	242	140	140	213	241	122	122	90	130	184	184	172	172	115	115	197	197	140	160	280	280
ONG09S-63	pop_2	279	291	132	132	135	139	262	270	150	162	347	347	224	224	234	250	140	140	217	229	118	122	94	122	216	220	172	172	115	115	181	181	158	158	210	300
ONG09S-64	pop_2	263	291	124	132	123	139	238	254	122	158	359	379	224	244	234	250	140	140	213	217	118	118	94	94	196	220	172	172	115	115	187	197	144	144	230	280
ONG09S-65	pop_2	319	327	124	136	127	139	238	246	202	222	327	351	244	244	234	234	140	140	213	229	116	118	94	122	200	216	172	172	115	115	181	195	144	158	210	280
ONG09S-66	pop_2	295	299	152	160	135	139	238	254	150	218	351	359	224	244	222	234	140	144	213	217	116	118	94	130	196	216	172	172	115	115	181	195	140	160	210	300
ONG09S-71	pop_2	271	279	124	132	127	139	262	262	190	210	339	355	232	244	218	242	140	144	217	217	116	122	94	94	220	220	172	172	115	115	181	197	144	144	280	280
ONG09S-72	pop_2	319	331	132	132	127	135	246	270	130	222	347	351	244	244	234	242	140	144	213	217	116	118	94	130	184	224	172	172	115	115	181	181	138	140	300	300
ONG09S-73	pop_2	303	331	132	168	127	135	246	246	162	218	343	363	224	224	226	234	140	144	213	217	116	116	94	122	176	220	172	172	115	115	181	195	138	140	210	210
ONG09S-74	pop_2	311	323	132	132	139	139	246	266	154	178	383	383	224	244	234	238	144	144	213	217	116	122	90	94	216	220	172	172	115	115	181	181	142	142	230	280
ONG09S-75	pop_2	299	315	132	132	139	139	254	270	154	222	343	343	224	224	222	234	140	140	217	229	116	122	94	122	192	216	172	172	115	115	181	197	142	142	280	300
ONG09S-76	pop_2	303	323	132	132	123	135	246	262	218	222	351	363	224	224	234	246	140	140	217	217	116	122	94	94	216	220	172	172	115	115	181	197	138	138	210	280
ONG09S-77	pop_2	307	315	132	136	139	139	238	246	142	218	327	351	0	0	0	0	0	0	0	0	0	0	94	94	0	0	172	172	115	115	181	181	134	138	300	300
ONG09S-78	pop_2	303	331	132	132	127	139	246	246	182	206	351	379	224	244	222	234	140	140	217	241	116	116	90	94	216	216	172	172	115	115	181	181	134	142	280	280
ONG09S-79	pop_2	279	323	132	164	123	123	238	246	154	158	351	351	224	244	226	242	140	144	217	217	116	122	94	94	180	192	172	172	115	115	197	197	134	140	280	300
ONG09S-80	pop_2	287	323	132	132	127	139	262	270	154	162	363	383	0	0	238	246	144	144	0	0	116	122	94	122	196	200	172	172	115	115	181	181	158	160	280	300
ONG09S-81	pop_2	303	319	124	164	127	135	246	282	174	218	355	391	224	232	222	238	144	144	217	229	116	116	90	94	188	220	172	172	115	115	181	181	140	140	300	300
ONG09S-83	pop_2	291	303	124	132	123	139	246	270	162	178	339	347	224	244	234	234	140	140	217	229	116	122	94	130	196	220	172	172	115	115	181	197	158	158	280	300
ONG09S-84	pop_2	295	311	132	132	0	0	246	246	154	222	347	355	244	244	222	234	144	144	213	229	116	118	94	122	192	196	172	172	115	115	181	197	142	158	210	280
ONG09S-85	pop_2	307	311	132	132	123	127	262	270	158	162	327	367	224	244	230	238	140	144	213	217	116	116	94	118	216	216	172	172	115	115	181	197	134	158	210	300
ONG09S-86	pop_2	287	323	136	156	135	139	246	246	158	210	351	363	224	244	238	246	140	140	213	217	116	122	94	122	176	220	172	172	115	115	181	181	142	142	300	300
ONG09S-87	pop_2	307	331	132	168	135	143	246	270	182	218	347	347	224	224	226	234	140	140	217	217	116	122	118	122	216	220	172	172	115	115	181	197	134	142	240	280
ONG09S-88	pop_2	295	323	124	132	123	123	250	250	142	142	343	355	244	244	226	242	140	140	213	217	122	122	90	94	184	220	172	172	115	115	181	197	144	144	280	300
ONG09S-89	pop_2	267	267	124	132	139	139	250	254	166	214	331	343	224	224	242	242	144	144	217	217	116	122	94	94	184	188	172	172	115	115	187	197	144	160	280	280
KOV09P-1	pop_3	279	291	132	140	131	135	254	262	122	170	335	355	244	244	218	218	144	144	209	229	116	120	90	130	196	216	172	172	103	115	181	195	142	162	230	250
KOV09P-2	pop_3	291	331	124	132	123	131	254	266	122	170	335	399	244	244	218	218	140	144	209	229	116	120	130	130	196	228	172	172	115	115	181	195	142	162	230	230
KOV09P-3	pop_3	279	279	140	140	123	127	254	266	126	126	343	399	224	244	218	218	140	144	209	229	116	118	90	134	196	196	172	176	115	115	181	181	142	158	250	250
KOV09P-4	pop_3	279	279	124	140	135	135	254	266	170	226	343	355	224	224	218	218	144	144	209	213	120	120	130	130	180	192	172	176	103	115	195	195	142	142	230	250
KOV09P-6	pop_3	279	331	132	132	123	123	266	270	122	170	331	399	244	244	218	222	144	144	209	213	116	120	110	130	196	228	172	172	115	115	195	195	142	142	230	230
KOV09P-7	pop_3	279	279	124	140	123	135	262	266	126	170	331	399	244	244	222	222	144	144	209	229	116	116	90	130	192	200	172	176	115	115	181	195	160	162	230	250
KOV09P-9	pop_3	279	291	132	132	123	123	254	266	170	194	355	367	224	244	218	218	144	144	209	213	116	116	106	130	196	228	172	172	115	115	181	195	142	142	230	230
KOV09P-10	pop_3	279	283	132	140	123	127	266	266	122	226	331	399	244	244	218	250	140	144	213	229	116	120	130	134	228	228	172	172	115	115	195	195	142	160	230	250
KOV09P-11	pop_3	279	299	132	140	135	135	266	266	170	226	355	399	224	244	218	250	140	144	213	213	120	120	110	130	180	196	172	172	103	121	195	195	142	144	230	250
KOV09P-15	pop_3	279	279	124	132	123	135	254	266	126	126	331	343	224	244	218	218	140	144	213	229	118	118	90	130	196	216	172	172	115	115	181	195	142	160	230	230
KOV09P-16	pop_3	299	331	132	140	123	135	266	266	170	202	399	399	224	224	218	218	144	144	209	209	118	120	90	130	192	216	172	172	115	117	181	195	142	160	230	250
KOV09P-17	pop_3	291	331	132	132	123	135	266	266	126	170	335	355	224	244	218	218	140	144	213	229	120	120	90	130	216	228	172	172	115	115	195	195	142	144	230	250
KOV09P-18	pop_3	279	283	140	140	123	195	266	266	134	226	331	399	244	244	218	226	140	140	213	229	116	118	90	90	196	228	172	172	115	115	181	195	142	160	250	260
KOV09P-19	pop_3	279	331	124	132	123	123	262	266	126	194	355	359	224	244	218	222	140	144	209	213	116	120	90	110	200	228	172	172	103	121	181	195	142	158	230	300
KOV09P-21	pop_3	279	299	132	132	123	123	254	266	126	226	399	399	224	244	218	218	144	144	209	209	120	120	90	106	196	200	172	176	115	115	195	195	142	142	230	230
KOV09P-22	pop_3	279	331	124	140	123	123	262	262	122	126	343	399	224	244	218	230	140	144	209	209	116	118	130	134	196	196	176	176	115	117	195	195	142	162	230	250
KOV09P-23	pop_3	279	279	124	132	123	135	254	266	126	170	367	399	224	244	218	218	144	144	209	229	116	120	130	130	196	216	172	172	103	121	195	195	142	142	230	230
KOV09P-25	pop_3	279	299	124	140	131	135	262	266	122	126	343	359	244	244	222	230	144	144	209	213	118	120	90	110	192	216	172	172	103	117	181	181	160	162	230	300
KOV09P-26	pop_3	279	291	132	132	123	123	254	266	122	194	335	355	224	244	218	218	144	144	209	213	116	120	106	130	196	216	172	172	115	115	181	195	142	144	230	230
KOV09P-28	pop_3	283	299	124	140	123	195	266	266	226	226	355	399	244	244	230	250	140	144	229	229	118	120	130	134	196	200	172	172	115	121	181	195	142	142	250	250
KOV09P-33	pop_3	279	331	132	140	123	123	266	266	126	170	399	399	244	244	218	218	144	144	229	233	116	120	90	130	180	216	172	172	103	121	195	195	142	160	230	250
KOV09P-35	pop_3	279	279	124	140	123	135	254	262	226	226	331	343	224	244	218	222	140	144	209	229	116	118	90	130	196	196	172	172	103	115	195	195	142	162	230	250
KOV09P-37	pop_3	279	279	140	140	127	131	266	266	122	226	335	399	244	244	218	250	140	144	209	209	116	120	130	134	196	228	172	172	115	115	181	181	142	144	250	300
KOV09P-39	pop_3	279	299	132	132	135	135	266	266	126	170	331	399	224	244	218	218	140	144	213	213	116	118	90	130	196	228	172	172	103	117	181	195	160	162	230	250
KOV09P-43	pop_3	331	331	140	140	123	135	266	270	122	170	311	355	224	244	218	250	140	144	229	229	116	118	110	110	200	216	172	172	115	121	195	195	142	142	250	250
KOV09P-47	pop_3	0	0	124	152	135	195	266	266	0	0	0	0	244	244	218	230	140	144	209	229	116	116	90	134	192	196	172	172	115	121	181	195	142	160	260	280
KAN09F-1	pop_4	279	315	140	152	175	191	254	254	0	0	319	367	236	245	206	222	144	144	209	229	118	122	86	114	180	180	172	172	103	103	181	183	142	158	240	260
KAN09F-2	pop_4	307	307	124	132	131	159	238	254	182	206	351	379	224	236	234	250	140	144	217	229	118	122	90	130	180	192	172	172	115	115	197	197	134	140	230	260
KAN09F-6	pop_4	279	283	132	152	163	191	238	262	162	166	331	355	224	236	246	250	140	144	201	217	122	122	90	90	192	216	172	172	115	121	183	197	134	142	250	260
KAN09F-7	pop_4	295	319	152	152	131	139	238	258	0	0	323	339	224	232	226	238	144	144	213	217	122	122	94	106	168	172	172	172	115	115	181	197	140	142	260	260
KAN09F-8	pop_4	323	331	152	164	123	139	242	254	158	206	327	347	224	224	226	230	144	144	213	229	116	122	86	90	172	176	172	172	115	115	197	197	142	164	260	260
KAN09F-9	pop_4	295	327	152	164	163	191	238	254	130	170	339	355	224	232	214	226	140	144	201	229	116	118	90	114	208	216	172	172	103	115	195	197	134	146	260	260
KAN09F-11	pop_4	303	311	132	164	123	187	238	266	142	166	351	355	224	236	238	250	144	144	213	217	122	122	90	94	180	180	172	172	115	115	197	197	142	142	240	260
KAN09F-12	pop_4	291	307	152	156	131	187	254	254	130	166	327	331	224	248	222	242	144	144	229	229	120	122	106	114	180	208	172	172	115	115	181	197	142	160	260	280
KAN09F-15	pop_4	275	291	132	164	127	175	246	250	0	0	339	363	224	248	242	250	144	144	229	229	116	122	114	114	172	196	172	172	115	119	181	197	140	142	260	260
KAN09F-16	pop_4	279	283	132	132	127	127	262	266	162	194	327	327	224	224	230	238	140	140	217	229	116	122	90	106	184	212	172	172	115	115	181	181	118	146	260	260
KAN09F-17	pop_4	263	275	124	132	139	159	234	238	142	166	359	375	232	240	234	238	140	140	209	209	116	116	86	90	180	180	172	172	115	115	181	197	118	142	230	260
KAN09F-20	pop_4	303	331	132	152	139	191	238	254	142	162	351	355	224	236	238	238	140	144	201	213	116	122	114	130	180	180	172	172	103	115	181	195	142	148	210	260
KAN09F-21	pop_4	319	331	132	136	127	191	238	258	130	162	347	359	224	236	226	250	140	144	217	217	120	122	90	106	212	220	172	172	115	115	179	197	118	142	240	280
KAN09F-27	pop_4	263	291	164	164	159	167	238	254	166	170	339	375	224	236	226	238	140	144	209	229	116	122	86	94	180	208	172	172	103	115	181	197	142	146	210	260
KAN09F-28	pop_4	263	283	140	152	187	191	250	254	142	170	339	339	224	244	226	242	140	140	213	229	118	122	114	130	168	180	172	172	115	115	181	195	118	164	210	260
KAN09F-29	pop_4	307	323	124	132	135	175	254	262	134	194	347	355	224	248	246	250	144	144	229	239	116	116	90	98	168	192	168	172	115	115	179	181	140	148	210	300
KAN09F-31	pop_4	275	291	132	140	139	175	234	254	134	226	347	367	232	245	230	250	144	144	217	229	116	122	90	114	180	180	172	172	115	115	181	181	142	158	260	260
KAN09F-33	pop_4	283	291	164	164	127	195	242	246	130	186	339	355	232	236	242	250	144	144	201	229	120	122	90	114	208	216	172	172	103	115	179	181	160	164	260	260
KAN09F-35	pop_4	279	327	124	164	163	163	254	254	170	194	331	355	224	236	230	242	140	140	229	229	118	122	90	114	184	216	172	172	115	115	181	183	142	164	260	280
KAN09F-36	pop_4	291	311	132	136	131	139	258	266	158	166	347	351	224	224	226	238	144	144	229	229	122	122	86	90	180	212	172	172	115	115	181	197	142	160	260	280
KAN09P-1	pop_4	291	327	132	132	135	139	246	254	186	198	335	355	238	248	230	242	144	144	209	229	122	122	114	114	180	216	172	172	103	115	179	179	134	160	210	240
KAN09P-2	pop_4	291	307	132	132	135	139	238	246	142	174	347	363	224	232	238	250	144	144	205	213	116	118	102	114	192	208	172	172	103	115	179	181	118	158	260	280
KAN09P-3	pop_4	291	319	124	148	159	167	238	266	162	170	323	335	224	240	226	230	140	144	213	229	116	122	90	94	180	212	172	172	115	121	181	181	118	160	230	260
KAN09P-4	pop_4	279	303	164	164	135	139	238	254	170	210	339	339	236	236	242	246	144	144	229	229	120	122	90	98	172	216	172	172	103	121	179	181	146	154	260	260
KAN09P-5	pop_4	279	283	140	164	139	139	246	262	134	206	347	379	224	245	226	238	140	144	229	239	120	120	90	98	168	260	172	172	115	115	181	187	134	134	210	260
KAN09P-6	pop_4	283	327	152	164	135	139	242	254	134	178	339	359	224	236	226	246	140	144	213	229	116	122	90	114	200	216	172	172	103	115	181	181	134	138	260	260
KAN09P-7	pop_4	295	315	132	132	143	187	234	266	166	186	323	347	224	224	238	250	144	144	217	229	122	122	94	114	208	216	172	172	103	115	179	197	138	164	240	260
KAN09P-8	pop_4	279	331	132	164	163	183	238	238	162	198	347	375	224	244	234	234	140	144	213	217	116	118	90	114	180	220	172	172	115	115	181	187	142	146	260	280
KAN09P-9	pop_4	279	283	152	164	131	163	238	254	122	158	339	371	224	224	230	238	140	140	217	225	122	122	94	118	168	176	172	172	103	115	187	187	134	134	210	260
KAN09P-10	pop_4	291	295	152	152	147	163	242	266	166	210	327	339	224	236	218	238	140	144	229	229	118	122	90	90	168	172	172	172	115	121	181	181	142	142	260	260
KAN09P-11	pop_4	283	307	160	164	127	187	254	254	166	194	327	331	238	248	242	250	144	144	209	237	116	120	90	106	208	212	172	172	103	115	197	199	142	142	240	260
KAN09P-12	pop_4	279	319	152	164	135	139	254	266	126	166	343	351	224	244	218	250	140	140	213	217	116	122	122	130	188	216	172	172	115	115	181	181	134	160	260	260
KAN09P-13	pop_4	0	0	0	0	0	0	0	0	0	0	0	0	224	236	230	238	140	144	221	229	116	122	0	0	0	0	0	0	0	0	0	0	0	0	0	0
KAN09P-14	pop_4	267	271	124	140	191	191	238	266	162	170	331	339	224	248	226	230	140	144	213	229	118	122	86	98	168	180	172	172	103	115	183	187	134	160	230	260
KAN09P-15	pop_4	279	283	152	164	131	195	238	246	0	0	347	367	224	224	226	238	140	144	201	213	120	122	90	106	168	184	172	172	115	115	181	191	134	134	210	260
KAN09P-16	pop_4	279	291	132	132	123	183	242	262	142	166	331	363	224	244	250	250	140	144	201	209	122	122	90	102	180	220	172	172	115	115	187	197	118	142	260	260
KAN09P-17	pop_4	279	331	152	164	139	191	238	238	162	174	339	347	224	232	222	250	144	144	213	213	116	122	90	90	180	192	172	172	103	115	181	197	134	142	210	280
KAN09P-18	pop_4	283	299	152	164	123	159	238	242	142	162	327	347	224	224	214	222	140	144	201	217	116	120	94	106	172	212	172	172	115	115	179	197	118	142	260	280
KAN09P-19	pop_4	267	327	132	152	127	163	234	238	170	170	335	339	236	238	214	242	140	144	213	229	116	118	94	98	180	216	172	172	103	115	181	197	142	142	260	260
KAN09P-21	pop_4	291	323	132	132	135	163	238	246	146	202	343	355	224	248	222	250	144	144	233	239	122	122	90	102	216	216	172	172	115	115	187	197	146	160	260	280
KAN09P-22	pop_4	323	327	132	132	139	163	238	270	130	178	323	355	232	244	230	242	140	144	229	229	122	122	86	90	0	0	172	172	103	115	181	181	160	164	240	260
KAN09P-24	pop_4	291	327	152	164	123	163	238	254	134	186	339	355	224	232	226	238	140	144	229	229	122	122	90	114	168	216	172	172	115	115	181	197	146	164	230	260
KAN09P-25	pop_4	303	327	132	132	135	191	246	254	162	186	319	351	224	232	238	238	140	144	209	225	116	122	94	114	180	208	172	172	103	115	179	179	118	134	240	260
KAN09P-26	pop_4	271	275	132	132	163	163	238	254	170	206	339	351	224	224	242	250	140	140	229	229	120	122	94	114	180	180	172	172	115	115	183	193	140	144	260	260
KAN09P-27	pop_4	291	299	132	152	163	191	238	262	130	166	331	367	224	248	238	250	140	144	213	237	120	122	90	94	168	180	168	172	115	115	181	197	134	142	260	260
KAN09P-28	pop_4	283	295	148	164	135	139	242	266	170	178	339	339	224	224	230	246	144	144	213	213	122	122	106	114	208	212	172	172	103	115	181	197	118	140	260	260
KAN09P-29	pop_4	287	299	140	152	135	139	242	266	118	142	339	355	232	236	238	254	144	144	213	217	122	122	0	0	0	0	0	0	0	0	189	199	0	0	0	0
KAN09P-30	pop_4	283	299	132	132	123	131	238	262	166	186	355	363	232	236	242	250	140	140	229	229	116	122	90	114	180	200	172	172	115	115	187	197	160	164	240	280
KAN09P-31	pop_4	291	315	152	152	139	199	262	262	170	194	327	331	224	224	238	246	140	144	217	233	116	122	90	122	180	208	172	172	115	115	181	197	134	142	240	260
KAN09P-32	pop_4	283	299	124	156	131	191	238	246	118	122	335	339	224	224	226	250	140	144	229	229	122	122	90	118	180	208	172	172	115	115	179	183	144	160	250	280
KAN09P-33	pop_4	299	307	132	152	123	163	254	266	158	206	327	347	224	236	238	246	144	144	209	213	120	120	90	90	172	180	172	172	115	115	181	197	146	146	210	260
KAN09P-34	pop_4	271	327	164	164	123	187	242	262	122	158	339	371	224	236	246	250	140	144	229	233	122	122	90	90	212	216	172	172	115	115	179	197	134	142	260	260
KLV09P-1	pop_5	267	311	152	164	131	139	246	274	134	222	347	355	224	224	238	242	144	144	213	229	120	120	94	114	180	212	172	172	115	115	181	183	134	160	260	260
KLV09P-2	pop_5	275	311	152	164	131	139	266	266	130	198	355	371	224	232	226	238	140	144	213	229	120	120	90	94	212	216	172	172	115	115	181	181	142	160	250	260
KLV09P-3	pop_5	295	315	124	152	131	163	250	266	198	210	331	355	224	224	214	234	144	144	213	217	120	122	110	138	196	196	172	172	115	121	181	181	138	142	230	280
KLV09P-4	pop_5	307	315	132	152	131	131	238	238	194	198	363	367	236	240	218	242	144	144	217	217	116	116	90	114	188	200	172	172	115	115	181	197	134	142	210	280
KLV09P-5	pop_5	303	327	152	156	131	139	254	266	130	166	347	351	244	244	242	250	140	140	213	233	122	122	82	110	204	216	172	172	115	115	181	181	118	158	260	300
KLV09P-6	pop_5	291	323	124	124	123	127	246	254	170	182	331	343	224	232	230	242	140	144	213	217	116	116	94	98	204	212	172	172	115	115	179	187	158	162	210	260
KLV09P-7	pop_5	283	311	132	152	131	131	242	250	154	158	343	355	224	244	214	254	140	140	221	233	116	120	94	94	212	224	172	172	115	117	181	191	142	162	230	260
KLV09P-8	pop_5	279	295	132	156	123	135	254	266	210	222	335	371	232	238	222	258	144	144	213	217	120	122	90	106	196	212	172	172	115	117	179	181	144	160	260	280
KLV09P-10	pop_5	267	303	132	132	127	135	246	258	138	174	335	339	224	224	230	242	140	140	213	225	122	122	82	90	172	180	172	172	115	121	181	181	142	160	260	280
KLV09P-11	pop_5	291	315	132	156	135	139	266	270	174	202	323	331	224	244	226	242	140	144	213	213	122	122	94	94	180	208	172	172	115	115	181	181	142	142	230	260
KLV09P-12	pop_5	291	331	124	152	123	139	246	254	158	210	331	343	224	248	230	246	140	140	213	213	116	122	90	126	212	216	172	172	103	115	179	181	144	162	260	300
KLV09P-13	pop_5	311	315	132	132	127	135	270	270	170	170	339	343	224	236	238	242	140	144	213	213	120	122	90	114	180	212	172	172	103	115	181	181	142	142	230	280
KLV09P-14	pop_5	267	315	152	152	131	139	262	266	158	218	323	371	224	224	234	242	140	144	213	233	116	116	90	98	172	204	172	172	115	115	183	197	138	142	230	230
KLV09P-15	pop_5	275	283	132	164	127	163	242	250	174	198	343	375	224	224	214	238	140	140	213	213	116	116	90	110	172	184	172	172	115	115	181	187	160	160	230	280
KLV09P-16	pop_5	311	315	136	164	123	183	254	254	170	218	359	363	236	244	226	230	140	144	213	225	116	116	82	90	172	220	172	172	103	115	181	197	142	146	240	260
KLV09P-17	pop_5	263	291	140	152	127	131	254	258	158	194	331	347	224	244	242	242	140	144	213	213	120	122	90	90	192	212	172	172	115	115	181	195	142	160	260	260
KLV09P-18	pop_5	291	331	124	132	123	187	250	254	162	182	335	359	224	244	238	254	140	144	229	233	122	122	86	130	188	204	172	172	115	115	193	199	160	160	260	280
KLV09P-19	pop_5	291	291	136	156	135	199	262	270	146	158	343	351	224	244	242	242	140	144	217	233	116	120	90	122	200	224	172	172	115	117	181	197	134	142	230	260
KLV09P-20	pop_5	311	315	132	152	139	187	258	266	174	226	331	347	224	224	242	246	144	144	213	213	116	122	90	90	196	204	172	172	103	115	179	181	154	158	260	280
KLV09P-21	pop_5	283	327	136	140	123	127	254	274	166	170	331	363	224	224	226	242	140	144	213	213	116	122	114	114	212	212	172	172	115	117	179	179	142	142	230	260
KLV09P-22	pop_5	283	319	132	152	139	187	254	258	158	226	331	355	224	244	242	246	140	144	213	213	0	0	90	94	184	196	172	172	115	115	179	181	140	154	230	280
KLV09P-23	pop_5	271	279	124	156	139	191	254	266	158	222	343	371	232	244	230	238	140	144	213	213	120	120	82	94	196	200	172	172	103	115	181	181	118	144	280	280
KLV09P-24	pop_5	291	307	132	152	131	167	266	274	158	210	311	343	224	224	250	254	140	144	213	217	120	122	86	94	196	216	172	172	115	117	181	199	142	144	230	260
KLV09P-25	pop_5	299	307	124	132	143	143	250	262	142	174	351	367	224	244	238	238	140	144	213	225	116	120	118	130	168	228	172	172	115	115	181	197	134	150	260	300
KLV09P-26	pop_5	291	299	132	132	139	183	250	274	170	170	315	347	224	244	226	234	140	144	213	217	120	122	90	90	200	204	172	172	115	115	179	191	160	160	260	260
KLV09P-27	pop_5	295	307	152	152	127	167	254	266	158	158	323	331	224	232	246	266	140	144	213	217	116	122	86	94	196	196	172	172	115	115	181	187	134	138	230	230
KLV09P-28	pop_5	327	327	124	132	139	139	266	270	158	222	343	351	224	232	238	250	144	144	213	229	116	120	94	94	212	212	172	172	115	115	181	181	134	140	260	300
KLV09P-29	pop_5	319	319	132	132	127	139	254	262	130	198	351	355	224	244	238	242	144	144	213	213	118	122	86	90	196	216	172	172	115	117	197	197	142	142	230	230
KLV09P-30	pop_5	287	287	132	136	131	191	238	254	182	202	351	367	0	0	0	0	0	0	0	0	0	0	90	98	168	220	172	172	115	115	179	187	144	146	240	280
KLV09P-31	pop_5	267	327	124	132	123	135	238	254	154	194	367	383	224	224	214	246	144	144	213	213	122	122	90	94	192	208	172	172	115	115	181	181	144	160	260	280
KLV09P-32	pop_5	271	323	124	132	139	139	246	262	170	190	315	387	224	232	230	242	140	144	213	225	120	122	90	126	208	212	172	172	115	115	181	187	160	162	260	260
KLV09P-33	pop_5	295	307	132	152	123	127	250	254	190	194	343	367	236	244	242	250	140	144	213	225	122	122	90	126	192	216	172	172	103	103	179	195	134	144	280	300
KLV09P-34	pop_5	271	315	140	152	135	139	254	270	170	194	331	371	224	236	230	250	140	144	213	229	116	120	118	130	192	212	172	172	103	115	195	199	142	146	260	260
KLV09P-35	pop_5	279	299	132	152	135	167	266	274	158	170	347	351	224	224	222	238	144	144	213	213	116	120	90	90	196	224	172	172	115	117	181	181	144	162	260	260
KLV09P-36	pop_5	291	359	132	132	131	131	254	266	114	182	311	335	224	224	214	226	144	144	217	233	116	120	90	90	204	216	172	172	115	115	181	187	142	142	280	300
KLV09P-37	pop_5	291	311	140	140	123	139	250	266	154	202	359	363	244	244	242	246	140	140	213	213	120	122	90	94	196	212	172	172	115	115	181	181	142	154	230	260
KLV09P-38	pop_5	299	315	132	140	135	139	266	266	158	162	355	359	224	244	234	242	144	144	213	213	120	122	90	94	208	216	172	172	115	115	179	197	138	142	260	300
KLV09P-39	pop_5	319	319	132	136	131	131	234	254	146	202	335	351	224	236	242	246	140	140	217	233	118	120	94	122	168	204	172	172	115	117	179	197	142	142	230	280
KLV09P-40	pop_5	287	315	132	164	127	195	250	258	154	170	339	355	224	232	226	230	140	144	217	225	122	122	90	130	200	216	172	172	115	117	181	181	142	154	260	300
KLV09P-41	pop_5	315	323	132	148	183	183	234	242	134	158	335	335	224	236	242	250	140	144	209	217	116	122	114	122	188	208	172	172	115	115	179	181	142	144	230	230
KLV09P-42	pop_5	295	307	124	152	123	195	238	250	166	174	343	387	232	232	214	238	144	144	213	217	116	116	86	98	196	204	172	172	103	115	179	181	142	142	230	260
KLV09P-43	pop_5	295	299	132	136	127	187	270	270	158	222	351	351	224	224	250	254	144	144	209	229	116	122	86	94	212	212	172	172	115	115	183	187	142	142	210	260
KLV09P-44	pop_5	283	295	140	152	131	183	238	254	130	206	351	359	244	248	230	242	140	140	201	225	118	122	94	98	192	208	172	172	115	115	181	181	142	158	230	260
KLV09P-45	pop_5	275	299	132	136	127	127	246	262	162	210	331	351	224	224	230	250	144	144	217	229	118	122	94	142	208	212	172	172	115	115	181	197	142	142	260	280
UMB09-1	pop_6	279	287	124	148	139	143	254	262	174	222	339	339	224	244	226	238	140	144	213	217	122	122	86	90	216	220	172	172	115	115	179	181	142	158	280	280
UMB09-3	pop_6	299	323	124	124	139	139	266	274	178	198	319	331	224	240	222	250	144	144	213	229	116	120	94	122	196	204	172	172	115	115	181	183	134	164	230	280
UMB09-4	pop_6	315	319	132	152	123	135	238	258	162	218	335	355	224	224	234	238	140	144	213	213	116	122	94	122	212	212	172	172	103	115	179	179	134	164	260	280
UMB09-5	pop_6	279	291	132	164	123	123	254	262	174	174	335	355	236	236	226	242	144	144	213	213	120	122	94	98	196	196	172	172	103	115	181	181	142	154	260	260
UMB09-6	pop_6	283	295	132	152	139	195	250	254	186	186	319	343	224	224	246	254	140	144	201	213	116	116	90	94	168	200	172	172	115	115	181	181	142	154	230	240
UMB09-7	pop_6	287	319	124	148	123	195	262	262	146	190	359	363	224	224	246	246	140	144	213	217	122	122	90	94	196	216	172	172	115	115	179	181	134	164	240	250
UMB09-8	pop_6	275	307	124	132	123	127	242	254	190	198	363	371	224	238	226	246	144	144	209	221	116	122	86	118	208	216	172	172	115	115	173	181	142	154	230	240
UMB09-9	pop_6	275	331	132	152	127	131	246	254	122	214	339	359	224	224	234	250	144	144	213	229	116	122	90	94	204	204	172	172	115	121	177	181	164	164	230	240
UMB09-10	pop_6	287	291	140	148	127	135	250	254	150	162	335	355	224	224	222	238	140	144	213	213	116	120	86	98	196	204	172	172	115	121	179	187	134	134	230	260
UMB09-11	pop_6	315	323	132	160	127	131	250	262	186	198	343	351	224	238	222	222	144	144	213	213	116	122	94	134	208	220	172	172	115	115	179	191	160	164	260	280
UMB09-12	pop_6	295	299	132	164	127	135	254	254	162	170	355	367	224	238	218	250	140	144	217	229	116	116	86	90	200	204	172	172	115	121	181	181	142	154	240	260
UMB09-13	pop_6	275	331	140	168	127	135	238	266	162	186	347	363	224	240	226	234	140	144	209	213	116	116	90	94	168	208	172	172	115	115	181	197	134	142	260	280
UMB09-14	pop_6	291	327	124	140	143	147	238	266	150	166	347	351	240	248	226	242	144	144	213	221	116	116	86	90	208	216	172	172	115	115	179	181	134	140	260	260
UMB09-15	pop_6	303	315	152	152	127	139	254	266	170	198	339	371	238	238	214	238	140	140	213	213	116	122	86	98	204	220	172	172	115	115	181	197	142	164	240	280
UMB09-16	pop_6	303	327	140	152	135	191	246	258	170	194	359	379	224	244	234	254	144	144	213	213	116	122	86	94	196	204	172	172	115	115	179	199	142	146	230	260
UMB09-17	pop_6	295	311	124	140	127	187	234	266	166	218	339	387	224	224	230	246	140	144	213	225	122	122	90	114	200	208	172	172	115	115	179	191	140	158	260	280
UMB09-18	pop_6	275	307	132	164	127	135	238	274	174	214	351	359	224	224	230	234	144	144	217	241	116	122	90	90	200	216	172	172	103	115	197	197	162	164	230	280
UMB09-19	pop_6	275	287	124	140	123	127	262	270	190	194	343	363	224	224	226	246	140	144	209	213	120	122	86	90	212	220	172	172	115	115	173	197	142	142	240	260
UMB09-22	pop_6	279	315	124	148	127	127	254	262	158	190	347	371	224	244	238	246	144	144	209	229	116	122	94	94	216	224	172	172	115	115	179	181	134	146	250	280
UMB09-23	pop_6	291	291	140	148	127	135	262	266	162	186	347	371	224	244	230	238	140	144	213	213	116	122	90	94	200	208	172	172	103	115	181	181	160	162	230	230
UMB09-24	pop_6	0	0	144	144	135	143	0	0	0	0	0	0	0	0	0	0	144	144	0	0	116	122	94	94	0	0	172	172	0	0	0	0	0	0	0	0
UMB09-25	pop_6	287	291	132	148	123	191	238	254	146	154	347	359	224	240	226	246	144	144	217	217	116	116	90	94	196	204	172	172	115	115	179	179	146	164	240	280
UMB09-27	pop_6	287	311	160	160	135	135	238	262	178	178	359	371	224	224	238	246	144	144	209	229	116	118	0	0	212	220	172	172	115	115	181	185	134	146	280	280
UMB09-28	pop_6	279	319	132	164	131	195	262	270	182	182	335	355	248	248	238	242	140	144	213	213	122	122	94	122	196	224	172	172	115	117	181	181	142	160	260	280
UMB09-29	pop_6	303	307	148	152	135	139	254	262	158	170	339	355	224	238	234	246	144	144	213	229	116	120	94	126	200	204	172	172	115	115	181	197	160	164	240	250
UMB09-30	pop_6	287	287	132	148	127	135	254	266	162	178	347	363	216	224	226	246	140	144	209	217	118	122	0	0	0	0	0	0	0	0	0	0	0	0	0	0
UMB09-31	pop_6	291	303	148	152	123	139	246	270	150	162	363	379	244	252	242	250	140	144	217	233	122	122	98	102	200	216	172	172	115	117	181	181	134	154	230	230
UMB09-33	pop_6	323	323	140	168	123	135	250	262	194	202	343	347	224	236	222	226	144	144	213	229	122	122	86	90	168	200	172	172	103	103	181	181	142	160	230	260
UMB09-34	pop_6	327	335	132	148	123	135	250	262	186	206	347	351	224	244	222	242	140	144	209	217	116	118	86	122	196	200	172	172	115	115	181	181	142	160	260	280
UMB09-35	pop_6	287	315	132	160	127	139	246	274	174	186	347	375	224	224	238	246	140	144	209	221	116	122	86	94	200	220	172	172	103	121	179	181	142	160	280	280
UMB09-36	pop_6	295	295	124	132	139	195	254	258	158	162	347	367	224	224	222	246	144	144	201	217	116	122	90	90	208	212	172	172	103	115	181	181	142	160	230	280
UMB09-40	pop_6	291	315	124	148	135	195	238	266	178	194	343	363	224	224	238	246	144	144	201	209	122	122	90	94	196	224	172	172	115	115	179	181	142	160	240	280
UMB09-43	pop_6	331	347	124	140	115	131	234	250	158	166	351	387	224	224	230	250	144	144	213	225	116	116	94	114	208	224	172	172	115	115	179	181	158	158	280	280
UMB09-47	pop_6	295	331	132	132	127	139	238	270	166	186	343	351	224	224	238	242	144	144	201	213	122	122	90	102	168	204	172	172	115	121	181	189	142	160	260	280
UMB09-48	pop_6	279	287	132	152	123	139	238	242	146	174	347	347	244	244	218	246	140	144	217	221	116	116	94	94	216	220	172	172	115	115	179	179	142	164	280	280
UMB09-49	pop_6	291	299	152	156	131	135	250	266	158	198	371	371	244	244	246	250	140	144	209	221	116	122	94	94	176	216	172	172	115	115	179	179	150	158	260	280
UMB09-50	pop_6	267	311	132	152	127	139	246	266	174	174	343	367	0	0	0	0	0	0	0	0	0	0	90	94	196	200	172	172	103	115	181	191	142	142	280	280
UMB09-53	pop_6	299	311	132	132	115	139	246	270	154	166	371	375	224	224	234	258	140	144	209	213	122	122	94	94	176	220	172	172	115	115	179	179	150	158	230	260
UMB09-54	pop_6	279	327	132	148	123	195	250	270	158	194	339	347	224	244	222	238	144	144	213	229	118	122	118	122	168	192	172	172	103	117	181	181	142	160	260	280
UMB09-58	pop_6	299	311	132	164	135	143	254	262	162	214	351	363	224	238	226	258	140	144	209	213	116	116	90	90	168	176	172	172	115	115	179	181	150	158	260	260
UMB09-60	pop_6	291	311	152	160	135	187	250	254	122	158	339	351	224	238	210	234	144	144	213	229	116	122	94	114	200	204	172	172	115	115	181	181	142	160	230	230
UMB09-61	pop_6	287	295	132	152	135	139	246	254	186	190	351	383	224	252	238	238	140	140	213	213	116	116	94	94	192	200	172	172	103	115	179	181	134	164	230	260
UMB09-62	pop_6	287	295	152	164	127	191	254	254	178	206	347	351	244	244	238	238	140	144	213	213	122	122	90	122	168	192	172	172	115	115	181	181	142	142	230	280
UMB09-63	pop_6	315	319	132	140	123	131	254	262	174	178	315	335	224	224	230	234	140	144	213	217	122	122	90	122	196	220	172	172	103	115	181	183	134	142	260	260
UMB09-64	pop_6	0	0	0	0	0	0	0	0	0	0	0	0	224	238	230	258	144	144	213	213	116	122	90	90	196	200	172	172	115	115	179	179	142	164	230	280
UMB09-65	pop_6	291	295	132	164	135	135	254	270	130	146	335	371	224	238	234	234	144	144	213	213	120	122	86	94	192	196	172	172	115	115	179	181	142	142	240	280
UMB09-66	pop_6	279	291	160	160	127	139	250	266	190	190	343	355	224	224	226	246	140	144	213	213	122	122	90	94	200	216	172	172	115	121	181	197	162	164	230	280
UMB09-67	pop_6	0	0	0	0	0	0	0	0	0	0	0	0	244	244	226	238	140	144	213	229	116	122	90	94	200	212	172	172	115	115	181	181	146	164	260	280
UMB09-68	pop_6	291	295	132	164	135	139	254	266	146	194	371	371	232	236	234	250	140	144	213	213	116	120	94	94	204	208	172	172	115	115	181	181	142	142	240	260
UMB09-69	pop_6	279	295	132	132	123	123	254	262	206	226	319	335	224	244	222	226	140	144	229	229	116	122	90	94	208	216	172	172	115	115	179	181	142	160	280	300
UMB09-70	pop_6	287	335	152	164	127	139	250	266	146	202	371	375	224	238	238	250	144	144	213	229	116	118	86	86	220	220	172	172	115	115	179	187	134	162	230	280
UMB09-72	pop_6	287	307	124	164	127	135	250	250	158	186	347	347	224	244	238	250	140	144	213	229	116	116	94	94	208	212	172	172	115	115	181	199	138	164	260	260
UMB09-75	pop_6	283	323	132	140	127	135	246	254	158	198	371	379	224	248	238	254	144	144	213	233	122	122	90	98	204	212	172	172	115	115	183	193	142	160	230	260
UMB09-76	pop_6	291	295	132	152	139	187	250	254	174	214	355	359	224	238	230	250	140	144	201	213	116	122	94	98	172	220	172	172	115	115	179	181	158	160	260	280
UMB09-77	pop_6	279	319	124	124	127	135	246	266	154	178	359	363	238	240	242	250	144	144	209	213	116	122	90	94	196	200	172	172	115	115	179	181	142	160	230	230
UMB09-78	pop_6	271	319	132	152	123	127	250	266	162	178	339	347	244	252	230	242	140	144	213	213	122	124	90	94	200	220	172	172	115	115	179	181	142	164	260	260
UMB09-79	pop_6	271	327	124	140	127	139	246	254	198	214	363	367	244	244	238	238	140	144	213	229	116	122	90	90	208	220	172	172	115	115	181	199	134	160	260	260
UMB09-80	pop_6	271	307	132	152	191	191	246	258	170	214	355	375	224	244	226	230	140	144	205	213	120	122	90	114	212	220	172	172	115	115	179	181	134	154	260	280
UMB09-81	pop_6	0	0	0	0	0	0	0	0	0	0	0	0	238	244	226	250	140	144	213	217	116	116	0	0	0	0	0	0	0	0	0	0	0	0	0	0
UMB09-82	pop_6	291	291	124	152	127	127	254	258	158	194	355	359	236	238	226	226	140	144	213	217	116	120	94	94	192	204	172	172	115	115	181	181	142	164	260	280
UMB09-83	pop_6	0	0	0	0	0	0	0	0	0	0	0	0	224	238	222	234	144	144	213	217	116	122	94	94	0	0	0	0	115	115	0	0	146	160	230	260
UMB09-84	pop_6	287	299	152	160	123	135	238	254	154	222	339	359	236	238	222	254	140	144	213	213	116	118	90	98	200	212	172	172	103	115	181	181	142	146	260	280
UMB09-85	pop_6	275	303	132	140	127	139	254	266	206	218	355	363	240	244	214	214	140	144	213	229	116	122	86	90	180	196	172	172	115	115	183	199	146	160	230	260
UMB09-86	pop_6	287	291	164	164	135	195	254	266	146	146	347	371	224	224	226	234	144	144	213	229	122	122	86	94	192	196	172	172	115	115	181	181	142	142	230	240
UMB09-87	pop_6	287	299	124	152	135	139	258	266	178	206	343	347	224	238	230	238	144	144	213	213	116	118	90	114	196	196	172	172	115	115	181	181	142	158	260	280
UMB09-89	pop_6	291	307	132	148	135	139	238	254	202	214	359	371	224	238	238	246	144	144	213	217	122	122	86	110	168	216	172	172	115	115	181	197	134	160	280	280
UMB09-90	pop_6	315	327	132	132	127	139	254	278	174	186	359	383	224	244	238	246	144	144	201	213	116	122	82	90	188	200	172	172	115	115	181	181	134	134	260	280
UMB09-92	pop_6	299	303	132	160	127	135	250	266	162	206	331	351	224	238	226	230	144	144	213	217	116	122	90	94	200	208	172	172	115	121	179	181	142	162	260	260
UMB09-93	pop_6	267	283	132	132	123	127	238	238	122	166	355	375	244	244	222	250	140	144	213	229	122	124	94	118	196	208	172	172	103	115	177	181	142	164	280	280
UMB09-94	pop_6	275	343	132	168	115	191	262	266	146	174	351	367	224	224	234	250	144	144	213	221	122	122	94	94	172	220	172	172	115	115	181	187	154	154	260	280
UMB09-X1	pop_6	287	307	152	164	127	139	254	254	186	218	351	363	238	244	250	250	140	140	213	233	116	122	90	94	200	216	172	172	115	115	181	199	140	164	280	280
UMB09-X2	pop_6	299	327	132	164	135	183	254	270	186	206	355	363	224	224	226	234	140	140	213	213	116	116	86	86	168	204	172	172	115	115	179	181	146	146	260	260
VRG09F-1	pop_7	307	315	124	168	127	195	266	274	174	182	355	363	232	238	210	242	140	144	213	217	116	116	90	94	196	212	172	172	115	121	181	181	158	162	260	300
VRG09F-2	pop_7	263	275	132	164	139	163	270	274	190	194	351	367	224	224	210	222	144	144	213	217	116	122	86	110	200	216	168	172	115	115	181	181	140	140	260	300
VRG09F-3	pop_7	271	315	124	164	131	143	250	266	178	194	343	363	224	232	226	230	144	144	213	221	116	122	90	90	192	204	172	172	115	115	181	203	146	162	260	260
VRG09F-4	pop_7	283	287	124	164	143	187	238	262	174	210	347	399	224	232	230	234	140	144	213	229	116	122	110	114	200	216	172	172	115	117	181	197	142	146	260	300
VRG09F-5	pop_7	295	323	132	164	143	163	258	258	138	198	347	351	224	238	218	230	140	140	205	213	116	122	90	102	212	212	172	172	115	121	181	203	146	164	260	280
VRG09F-6	pop_7	283	299	164	164	127	131	250	254	206	210	315	367	224	238	222	246	140	144	217	229	116	116	90	118	172	192	172	172	103	115	179	181	118	134	260	260
VRG09F-7	pop_7	271	307	124	152	135	135	246	258	162	202	331	355	232	240	230	242	140	140	213	213	122	122	86	94	196	212	172	172	115	115	179	181	140	162	260	260
VRG09F-8	pop_7	271	287	124	124	127	199	250	262	154	206	367	375	224	238	222	226	144	144	213	217	122	122	86	90	216	216	168	172	115	115	179	181	142	142	260	260
VRG09F-9	pop_7	0	0	0	0	0	0	0	0	0	0	0	0	0	0	0	0	0	0	0	0	0	0	94	110	196	212	172	172	115	115	179	179	118	162	260	260
VRG09F-10	pop_7	283	295	140	160	127	159	250	258	178	186	339	363	224	224	234	238	140	140	221	245	116	122	94	118	196	220	172	172	115	115	179	181	146	158	260	260
VRG09F-11	pop_7	311	331	124	124	123	135	258	262	166	202	339	379	224	224	254	254	140	144	213	217	116	122	90	118	204	208	172	172	115	115	181	201	162	162	260	300
VRG09F-12	pop_7	283	311	160	164	123	143	246	250	154	210	347	347	224	232	222	234	140	144	213	213	116	122	114	122	192	212	172	172	115	115	181	195	142	154	260	300
VRG09F-13	pop_7	287	291	124	164	131	143	238	254	198	210	343	363	224	224	242	270	140	140	213	221	116	118	86	94	216	220	172	172	115	115	179	193	142	142	260	300
VRG09F-14	pop_7	271	303	152	160	127	139	238	262	178	202	363	367	224	238	230	242	140	140	217	235	122	122	90	110	208	208	172	172	115	117	179	201	142	146	280	300
VRG09F-15	pop_7	267	299	124	124	131	131	250	254	186	198	347	347	232	238	226	250	144	144	213	213	116	116	90	110	192	216	172	172	115	115	181	181	142	158	260	280
VRG09F-16	pop_7	303	315	124	168	127	147	246	262	174	198	351	395	224	224	234	238	144	144	213	217	116	116	86	90	196	212	172	172	115	121	195	199	154	162	260	260
VRG09F-17	pop_7	271	299	132	164	143	191	254	254	154	186	351	363	224	238	226	254	140	144	213	213	116	122	90	114	208	208	172	172	115	115	181	181	140	162	260	280
VRG09F-18	pop_7	311	315	140	164	147	191	246	266	170	186	375	395	224	224	234	242	144	144	213	213	116	122	86	90	196	220	172	172	115	115	195	201	140	158	260	260
VRG09F-19	pop_7	295	303	124	164	131	139	238	262	194	206	319	331	236	238	246	254	140	144	209	213	116	118	90	110	196	216	172	172	115	115	181	181	118	142	260	260
VRG09F-20	pop_7	299	307	124	164	127	139	246	262	194	206	343	359	232	236	242	258	140	140	213	217	122	122	94	130	200	208	172	172	115	115	181	181	140	162	260	260
VRG09F-21	pop_7	295	299	132	164	135	139	242	246	174	210	347	351	232	238	222	242	144	144	213	213	116	122	90	110	208	212	172	172	103	115	181	203	154	160	260	300
VRG09F-22	pop_7	315	327	124	132	135	135	258	270	158	162	347	351	224	224	226	238	140	144	213	213	116	122	94	94	204	212	172	172	115	115	181	199	134	160	260	300
VRG09F-24	pop_7	263	323	132	164	127	139	242	258	190	190	339	355	224	238	238	246	140	144	213	213	116	122	86	118	208	208	172	176	115	115	193	195	142	142	260	260
VRG09F-25	pop_7	299	303	132	164	135	179	242	266	198	202	347	391	238	238	234	242	140	144	233	233	116	122	90	98	168	228	172	172	115	115	179	199	146	154	300	300
VRG09F-26	pop_7	327	339	124	132	127	131	250	278	162	202	327	343	224	240	222	242	140	140	213	217	116	122	90	94	196	216	172	172	103	115	181	181	162	162	230	260
VRG09F-27	pop_7	283	287	124	164	127	187	246	258	174	194	375	379	224	224	234	238	140	144	217	229	116	122	110	114	196	216	172	172	115	115	179	181	134	154	260	260
VRG09F-29	pop_7	271	315	124	124	131	131	254	258	190	194	347	347	224	238	210	226	140	144	213	217	122	122	90	110	208	220	172	172	115	115	181	199	158	162	260	260
VRG09F-30	pop_7	263	311	124	132	135	139	250	258	170	234	327	331	224	238	222	246	140	140	209	213	116	122	118	122	216	216	172	172	107	115	181	197	162	162	260	260
VRG09F-31	pop_7	307	307	164	164	127	139	246	266	186	210	323	375	224	236	226	242	140	144	213	217	116	122	94	118	180	208	172	172	103	117	181	199	142	146	260	260
VRG09F-32	pop_7	283	287	164	164	163	195	254	258	134	194	347	403	224	238	210	262	140	140	213	233	122	122	118	118	208	216	172	172	115	115	181	199	140	142	260	300
VRG09F-33	pop_7	299	311	140	164	131	191	242	270	170	186	335	367	224	224	230	238	140	144	213	217	116	116	86	90	200	212	172	172	115	115	181	201	140	140	260	300
VRG09F-34	pop_7	271	303	124	164	139	139	242	270	154	214	347	359	238	244	222	234	140	144	213	213	116	116	122	130	216	220	172	172	115	115	187	197	134	134	260	260
VRG09F-35	pop_7	291	303	124	132	127	139	246	262	134	174	343	391	224	232	222	262	140	140	213	229	116	122	90	90	216	216	172	172	103	115	181	181	146	158	230	260
VRG09F-36	pop_7	271	299	164	164	135	139	242	242	194	214	331	339	236	244	254	258	140	140	213	217	122	122	90	130	208	220	172	172	115	115	197	197	134	140	260	260
VRG09F-37	pop_7	283	299	132	164	127	139	250	250	210	222	335	367	224	232	234	242	140	140	205	217	122	122	82	90	200	212	172	172	115	115	181	201	146	160	260	280
VRG09F-38	pop_7	271	315	124	168	143	187	258	262	134	154	343	367	224	238	238	250	144	144	213	217	116	122	90	110	216	216	168	172	115	115	179	199	142	142	260	280
VRG09F-39	pop_7	271	311	124	164	123	135	250	258	150	206	351	351	238	238	230	242	140	140	213	229	118	122	86	90	204	204	172	172	115	115	179	181	134	162	260	260
VRG09F-40	pop_7	283	359	132	160	127	195	246	250	174	202	343	355	224	224	238	258	140	144	213	217	116	122	90	90	216	216	172	172	115	115	181	193	140	160	260	260
VRG09F-41	pop_7	291	307	124	132	127	139	250	270	162	190	319	331	224	238	230	242	140	144	209	217	116	116	90	94	208	220	172	172	115	121	179	197	118	162	300	300
VRG09F-42	pop_7	271	299	124	152	127	135	246	258	150	202	375	383	224	246	230	258	140	144	229	229	116	122	110	118	204	208	172	172	115	115	181	203	140	160	260	300
VRG09F-43	pop_7	287	303	124	124	127	139	250	262	130	162	323	351	224	238	234	242	140	144	213	213	122	122	90	110	208	216	172	172	115	115	181	197	134	146	260	300
VRG09F-45	pop_7	271	287	124	132	131	191	250	254	186	198	351	367	225	238	242	254	140	144	213	213	122	122	90	110	208	224	172	172	115	115	181	201	158	162	260	280
VRG09F-46	pop_7	271	291	124	152	123	191	246	258	150	206	359	367	224	248	238	246	140	144	229	233	116	116	90	110	188	204	172	172	115	115	179	181	118	158	260	260
VRG09F-47	pop_7	299	315	164	164	135	135	246	250	146	190	335	351	224	238	226	258	140	144	213	213	122	122	90	106	200	212	172	172	115	115	181	181	134	140	260	260
VRG09P-1	pop_7	295	311	132	152	135	139	258	258	166	198	339	359	224	238	246	262	140	144	209	213	122	122	90	118	208	208	172	172	115	115	179	181	146	146	260	280
VRG09P-2	pop_7	303	307	124	164	127	131	250	270	202	206	359	379	224	236	230	238	140	144	217	221	116	122	110	118	200	204	172	172	115	115	181	181	162	162	260	260
VRG09P-3	pop_7	283	315	124	132	191	199	250	250	150	174	339	363	238	238	222	238	140	144	213	213	116	116	114	126	188	212	172	172	115	115	179	201	146	162	260	260
VRG09P-4	pop_7	279	307	124	124	131	171	238	258	178	258	351	355	224	224	230	254	140	144	209	229	122	122	90	90	192	216	172	172	115	121	181	197	118	142	260	300
VRG09P-5	pop_7	295	303	164	164	131	139	250	274	170	194	339	339	224	248	230	254	140	140	209	213	118	122	86	118	168	228	172	172	115	117	179	199	134	162	260	300
VRG09P-6	pop_7	287	331	164	164	127	131	262	262	166	218	375	383	238	238	234	258	140	144	213	229	122	122	86	86	204	216	172	172	115	115	183	197	118	140	260	280
VRG09P-7	pop_7	283	315	124	124	131	135	246	258	194	210	351	359	224	236	246	246	140	140	217	229	116	116	110	118	212	216	172	172	115	115	179	181	142	162	260	280
VRG09P-8	pop_7	311	327	124	168	139	139	250	274	198	198	339	375	224	244	226	242	144	144	209	213	116	122	90	94	176	192	172	172	115	121	181	199	162	162	260	300
VRG09P-9	pop_7	303	307	124	152	139	139	246	258	190	190	371	375	224	224	226	234	140	144	213	213	116	122	90	118	196	212	172	172	115	115	181	197	118	162	260	260
VRG09P-10	pop_7	295	307	132	152	127	131	246	250	190	198	351	359	224	238	226	234	144	144	213	217	116	122	90	126	196	200	172	172	115	121	197	199	142	146	260	280
VRG09P-11	pop_7	263	287	152	164	123	195	250	262	186	206	359	363	224	224	226	238	140	144	217	233	116	122	90	130	196	204	172	172	115	115	181	197	158	164	260	260
VRG09P-12	pop_7	295	299	132	168	127	163	238	258	190	198	359	371	224	238	246	254	140	144	213	213	116	116	86	106	212	228	172	172	115	115	181	203	134	162	260	300
VRG09P-13	pop_7	283	283	124	164	147	183	258	266	174	186	335	339	224	224	242	246	140	144	209	229	122	122	90	114	208	212	172	172	115	121	179	179	162	162	260	280
VRG09P-14	pop_7	275	315	132	164	135	167	258	266	182	206	335	367	232	236	238	242	144	144	213	229	116	122	86	90	196	208	172	172	115	115	199	201	142	160	260	260
VRG09P-15	pop_7	0	0	0	0	0	0	0	0	0	0	0	0	224	236	226	230	140	140	213	217	116	120	90	94	200	204	172	172	115	115	179	199	146	162	260	300
VRG09P-16	pop_7	287	287	124	132	127	139	250	258	150	210	335	363	224	224	234	254	140	144	213	213	116	118	118	122	212	212	172	172	115	115	181	185	140	142	260	260
VRG09P-17	pop_7	311	323	124	132	123	131	246	246	182	190	323	343	224	224	230	234	140	140	209	217	116	116	86	86	0	0	172	172	0	0	0	0	0	0	0	0
VRG09P-18	pop_7	291	347	124	132	131	191	262	274	158	194	343	359	238	238	226	258	140	140	213	217	118	120	86	118	168	224	172	172	115	115	181	181	142	160	260	260
VRG09P-19	pop_7	287	315	132	168	127	135	258	258	178	182	351	363	224	238	222	234	140	140	213	217	118	118	86	90	192	200	172	172	115	115	181	181	118	142	260	300
VRG09P-20	pop_7	323	339	132	164	127	131	246	250	178	186	339	355	240	244	238	242	140	140	213	245	116	116	106	122	208	220	172	172	115	121	179	179	142	164	260	280
VRG09P-21	pop_7	283	287	132	164	135	191	250	266	174	186	319	351	238	248	210	230	144	144	209	245	100	110	90	110	176	224	172	172	115	115	179	183	142	160	260	280
VRG09P-22	pop_7	291	295	132	132	131	135	258	262	158	206	311	363	236	238	230	238	144	144	213	213	116	116	86	118	188	216	172	172	115	115	197	199	146	160	260	260
VRG09P-23	pop_7	0	0	0	0	0	0	0	0	0	0	0	0	224	232	210	258	140	144	213	213	116	116	90	122	196	208	168	172	115	115	179	181	138	142	260	260
VRG09P-24	pop_7	271	275	164	164	123	159	246	258	186	206	355	371	236	248	230	246	144	144	213	229	116	116	86	114	208	212	172	172	115	121	179	197	118	136	260	280
VRG09P-25	pop_7	287	307	124	164	131	135	246	258	162	178	327	371	224	238	254	258	140	144	213	233	118	122	90	110	220	224	172	172	115	115	181	199	142	162	250	300
VRG09P-26	pop_7	295	327	124	124	135	139	254	262	190	198	347	363	224	244	230	246	140	140	209	217	116	118	90	90	216	224	172	172	115	121	179	179	118	142	260	260
VRG09P-27	pop_7	287	311	164	164	131	195	242	246	154	174	355	355	224	238	230	238	140	144	217	233	116	116	90	90	204	224	172	172	115	115	179	199	140	158	230	260
VRG09P-28	pop_7	267	295	164	164	131	163	262	262	146	162	339	363	224	238	214	254	140	144	205	213	116	116	118	118	164	216	168	172	115	115	181	181	142	154	260	260
VRG09P-29	pop_7	279	283	124	132	123	163	238	266	178	194	351	359	238	238	230	238	140	144	213	217	100	110	86	94	188	196	172	172	115	121	179	195	140	158	260	260
VRG09P-30	pop_7	287	291	124	164	123	135	258	266	150	154	351	371	232	238	238	250	140	144	213	229	118	122	118	122	176	220	172	172	115	115	181	181	134	162	260	300
VRG09P-31	pop_7	295	331	132	164	167	167	250	254	186	194	343	347	232	232	238	254	140	144	213	213	116	122	90	90	204	216	172	172	115	115	181	197	162	162	260	260
VRG09P-32	pop_7	307	355	164	168	123	135	246	250	146	210	343	375	232	238	226	238	140	144	217	229	116	118	82	90	192	228	172	172	115	115	179	193	142	146	260	300
VRG09P-33	pop_7	279	307	124	164	135	135	246	270	186	198	335	363	224	238	230	230	144	144	217	245	118	122	86	90	176	216	172	172	115	117	181	181	142	158	260	280
VRG09P-34	pop_7	271	347	124	164	187	191	250	258	186	198	339	363	224	238	230	242	140	144	213	213	116	116	90	118	176	200	172	172	115	117	181	181	154	160	260	300
VRG09P-35	pop_7	291	327	124	124	135	143	246	258	122	198	347	359	224	238	226	226	140	144	217	217	116	122	90	110	188	208	172	172	115	115	181	185	118	162	260	300
VRG09P-36	pop_7	267	287	164	164	127	139	262	270	194	222	323	343	0	0	0	0	0	0	0	0	0	0	90	90	0	0	172	172	115	115	183	187	0	0	0	0
VRG09P-37	pop_7	283	355	132	152	131	147	238	254	182	198	359	359	224	224	210	258	140	144	209	213	122	122	94	114	216	216	172	172	121	121	181	197	160	162	260	260
VRG09P-38	pop_7	291	299	132	152	139	139	246	246	170	194	367	379	224	238	214	230	144	144	213	213	118	118	90	90	176	208	172	172	115	121	179	181	142	142	260	280
VRG09P-39	pop_7	271	283	164	164	163	191	258	258	178	190	351	355	224	224	226	230	144	144	213	213	118	118	90	90	188	200	172	172	115	115	199	199	146	158	230	260
VRG09P-40	pop_7	303	311	132	164	167	195	250	258	154	190	323	351	238	244	230	238	144	144	221	235	116	118	86	90	204	216	172	172	103	115	181	183	118	162	260	260
VRG09P-41	pop_7	295	307	132	164	127	183	246	266	134	166	331	363	224	224	222	238	140	144	213	213	116	118	90	118	176	196	172	172	115	115	181	197	118	146	260	300
VRG09P-42	pop_7	307	311	132	156	123	143	242	254	174	202	335	351	224	238	218	238	140	144	209	213	116	122	90	94	212	212	172	172	115	121	179	197	118	142	260	260
VRG09P-43	pop_7	271	311	124	164	131	135	246	250	178	198	339	347	238	238	238	250	140	140	213	221	116	116	90	114	220	220	172	172	115	115	181	187	134	142	260	260
VRG09P-44	pop_7	263	303	152	168	131	199	266	270	198	202	319	343	224	238	238	262	140	144	213	217	116	124	110	118	212	212	172	172	115	121	179	181	142	162	260	260
KTS09F-1	pop_8	287	295	132	164	131	195	238	250	162	206	331	355	224	224	226	250	140	144	217	217	116	122	82	114	196	204	172	172	115	117	181	181	142	160	230	260
KTS09F-2	pop_8	283	299	164	168	127	191	250	262	138	174	363	371	238	238	230	254	140	140	213	217	116	122	118	122	172	192	172	172	115	115	195	199	146	160	260	300
KTS09F-3	pop_8	283	307	152	164	135	139	246	282	206	214	327	359	232	232	210	226	140	140	213	217	116	122	90	122	196	200	172	172	117	117	181	197	142	160	230	280
KTS09F-4	pop_8	303	351	124	164	127	187	246	266	154	214	347	351	224	232	226	234	140	144	213	229	116	122	110	110	172	176	172	172	121	121	181	181	140	140	250	260
KTS09F-5	pop_8	287	303	124	124	131	135	258	270	158	162	327	371	244	248	242	266	140	144	209	209	116	122	114	122	196	220	172	172	115	121	181	181	142	162	280	300
KTS09F-6	pop_8	287	299	152	164	139	191	238	250	154	174	335	363	232	236	218	250	140	144	217	229	116	116	98	122	188	192	172	172	115	115	181	181	142	160	260	280
KTS09F-7	pop_8	279	351	124	124	167	187	246	266	154	214	347	351	224	232	242	270	144	144	213	213	116	122	94	110	172	208	172	172	121	121	181	197	146	158	260	260
KTS09F-8	pop_8	283	311	124	156	123	127	270	274	158	202	343	383	224	248	246	258	144	144	213	217	122	122	82	94	212	212	172	172	117	121	181	199	138	138	240	280
KTS09F-10	pop_8	307	315	124	152	123	139	258	262	190	214	327	375	232	232	226	238	140	140	213	213	116	116	94	122	184	196	172	172	115	117	181	197	146	160	230	300
KTS09F-11	pop_8	279	339	148	164	127	191	250	270	150	154	327	359	224	236	226	242	140	144	209	213	116	122	82	94	200	212	172	172	115	121	179	181	146	160	260	300
KTS09F-12	pop_8	287	303	132	156	123	191	250	274	198	222	335	359	224	238	234	238	140	144	217	217	116	122	114	114	196	204	172	172	115	115	179	179	142	146	230	260
KTS09F-13	pop_8	307	315	124	164	139	163	246	274	198	202	343	387	236	238	242	250	140	144	209	213	118	122	86	94	208	212	172	172	115	115	181	189	146	158	230	280
KTS09F-14	pop_8	251	271	164	164	127	131	238	266	158	214	343	363	224	236	242	246	140	140	213	217	116	116	86	94	208	208	172	172	115	115	179	201	134	146	260	280
KTS09F-16	pop_8	267	283	132	164	123	131	242	254	186	190	323	343	224	252	242	246	144	144	213	229	116	122	82	154	196	216	172	172	103	115	181	181	118	142	230	260
KTS09F-18	pop_8	291	315	124	152	123	139	246	266	158	190	331	343	224	224	234	246	140	144	213	233	118	122	86	90	216	220	172	172	115	115	181	201	142	146	240	260
KTS09F-19	pop_8	275	303	132	164	135	187	246	250	206	214	339	363	232	248	242	250	140	144	205	209	116	118	94	114	196	204	172	172	115	117	181	183	142	142	260	280
KTS09F-20	pop_8	299	315	124	124	131	131	262	266	166	202	327	351	224	232	238	242	144	144	213	213	116	122	94	122	212	220	172	172	115	115	181	181	134	146	260	260
KTS09F-22	pop_8	279	299	132	148	123	195	242	270	162	186	355	371	224	248	246	246	140	144	209	225	116	122	94	114	208	216	172	172	115	117	181	181	146	162	280	300
KTS09F-23	pop_8	283	347	156	164	131	143	258	282	170	210	347	347	238	252	238	266	144	144	213	217	122	122	110	126	164	204	172	172	115	117	181	181	142	146	280	280
KTS09F-24	pop_8	287	351	124	164	127	187	246	266	154	162	335	363	224	224	226	270	140	144	213	217	122	122	94	110	208	208	172	172	115	121	181	199	140	142	260	280
KTS09F-25	pop_8	251	283	152	156	135	135	238	262	170	186	327	339	224	224	214	254	140	144	213	217	116	122	90	94	192	204	172	172	115	121	181	187	140	146	260	260
KTS09F-26	pop_8	283	283	156	164	131	195	270	274	194	202	327	335	224	238	210	214	140	144	213	217	122	122	90	114	192	192	172	172	115	115	179	179	142	160	260	280
KTS09F-27	pop_8	283	299	124	168	127	195	238	258	202	210	351	363	224	260	238	254	140	144	221	233	116	122	90	122	184	208	172	172	115	121	179	181	142	160	260	280
KTS09F-28	pop_8	263	287	124	148	123	187	238	262	134	222	343	355	224	224	210	242	140	144	213	217	118	122	94	94	192	204	172	172	115	115	179	187	142	158	230	280
KTS09F-29	pop_8	299	311	164	168	127	127	246	254	178	206	339	347	224	236	222	234	144	144	213	213	122	122	94	110	196	216	172	172	115	121	179	181	118	158	260	280
KTS09F-30	pop_8	271	283	152	164	139	191	246	266	198	210	359	363	224	238	210	250	140	144	205	217	118	122	118	122	204	204	172	172	115	117	181	181	142	142	260	260
KTS09F-31	pop_8	283	303	152	156	139	191	238	246	202	206	351	359	238	252	210	238	140	144	213	217	116	116	90	122	192	196	172	172	115	117	181	181	142	146	260	260
KTS09F-32	pop_8	267	307	124	152	123	123	262	266	158	186	331	375	224	232	226	262	144	144	213	217	116	122	94	110	172	200	172	172	115	115	181	197	138	142	230	230
KTS09F-33	pop_8	299	307	164	168	127	143	238	266	106	214	343	343	224	260	246	250	140	144	209	213	116	116	94	130	184	216	172	172	115	115	181	181	158	160	240	260
KTS09F-34	pop_8	299	323	132	132	131	135	262	266	178	186	347	355	224	224	242	246	140	140	213	213	116	116	82	94	188	216	172	172	115	121	181	181	142	142	280	280
KTS09F-36	pop_8	283	303	136	156	123	199	246	274	178	210	359	363	224	224	226	254	140	144	213	229	116	118	90	94	208	216	172	172	115	115	179	181	134	142	260	260
KTS09F-37	pop_8	303	351	124	160	123	135	258	266	170	190	327	351	224	232	222	242	144	144	213	213	118	122	114	122	192	212	172	172	115	115	181	199	142	142	230	260
KTS09F-39	pop_8	327	339	124	164	139	139	250	254	106	206	327	375	224	236	234	238	140	144	213	213	116	122	82	130	196	216	172	172	115	117	179	181	158	160	240	260
KTS09F-41	pop_8	267	279	124	164	127	127	250	254	158	206	351	351	224	232	226	250	140	144	213	213	116	122	94	114	196	216	172	172	115	117	179	181	142	146	230	280
KTS09F-43	pop_8	283	287	164	164	127	139	246	250	194	198	331	359	224	238	210	238	140	144	205	217	116	116	90	114	196	204	172	172	115	117	181	181	142	146	260	280
KTS09F-45	pop_8	347	351	132	160	127	131	238	246	150	210	335	351	238	244	242	250	144	144	213	221	116	116	94	118	204	212	172	172	115	121	179	181	142	142	230	240
KTS09F-46	pop_8	303	307	160	164	127	127	258	274	170	218	327	347	232	248	218	242	140	140	217	237	116	122	98	106	208	212	172	172	115	115	181	199	142	146	260	260
KTS09P-1	pop_8	271	279	164	164	131	187	242	246	178	202	343	383	224	224	242	250	140	144	209	213	116	122	90	126	196	204	172	172	115	115	181	181	118	146	250	280
KTS09P-2	pop_8	283	299	124	164	127	135	242	262	214	218	319	343	260	260	234	250	140	144	213	213	116	116	94	110	196	208	172	172	115	121	181	201	118	160	260	260
KTS09P-3	pop_8	287	331	152	164	123	131	254	258	130	174	335	355	224	248	234	238	140	144	217	217	116	124	94	94	204	212	172	172	117	121	181	181	158	162	230	280
KTS09P-4	pop_8	287	287	124	164	143	187	246	254	150	166	351	371	224	252	242	262	140	144	217	229	116	116	110	118	196	204	172	172	115	115	179	201	142	142	260	260
KTS09P-5	pop_8	279	311	152	164	131	135	262	262	174	186	319	355	224	224	222	254	144	144	213	217	118	122	82	90	196	216	172	172	115	115	179	181	142	142	240	280
KTS09P-6	pop_8	271	303	124	152	123	167	254	270	162	182	351	371	238	252	242	242	140	140	213	221	116	122	94	118	204	208	172	172	115	115	179	181	142	142	280	280
KTS09P-7	pop_8	259	351	132	156	131	191	250	274	194	214	339	363	224	224	242	250	140	140	213	217	116	122	86	90	192	220	172	172	115	117	181	199	146	146	230	240
KTS09P-8	pop_8	311	363	132	164	127	199	238	242	178	210	323	363	224	224	242	242	144	144	213	217	118	122	86	118	212	216	172	172	115	115	181	199	142	158	260	280
KTS09P-9	pop_8	263	299	124	152	131	135	242	254	166	202	335	347	224	238	222	262	140	140	209	217	122	122	94	118	200	204	172	172	115	115	181	181	142	142	260	280
KTS09P-10	pop_8	279	351	152	164	123	131	258	282	206	210	351	359	224	224	246	250	140	144	217	229	120	122	94	126	196	196	172	172	115	115	187	199	142	146	260	280
KTS09P-11	pop_8	347	355	124	132	127	187	246	250	166	194	347	383	224	232	222	234	140	140	213	213	118	122	102	122	196	216	172	172	115	117	181	181	142	158	280	280
KTS09P-12	pop_8	291	351	132	164	135	191	254	258	0	0	347	363	0	0	0	0	0	0	0	0	0	0	86	98	192	216	172	172	115	115	179	181	142	142	260	280
KTS09P-13	pop_8	271	315	124	124	123	135	254	258	150	158	323	363	224	260	242	250	140	144	213	217	116	122	90	98	196	216	172	172	115	115	181	199	142	142	260	280
KTS09P-15	pop_8	279	295	152	164	123	143	246	266	150	166	343	351	224	238	246	254	140	144	217	217	116	122	86	90	204	212	172	172	115	121	181	197	142	160	260	280
KTS09P-17	pop_8	283	315	124	164	135	139	246	274	0	0	339	351	224	238	226	226	140	144	213	217	116	118	0	0	0	0	0	0	115	115	0	0	0	0	0	0
KTS09P-18	pop_8	283	335	124	132	191	195	270	282	138	190	339	387	241	252	238	238	140	144	209	213	116	122	90	94	188	216	172	172	115	115	179	181	142	142	260	260
KTS09P-19	pop_8	287	327	156	156	123	195	250	266	206	210	327	339	224	240	210	246	140	140	213	229	116	116	82	118	196	208	172	172	115	121	181	199	142	142	280	280
KTS09P-20	pop_8	267	315	164	164	135	139	238	266	0	0	327	351	224	252	238	246	140	140	213	233	116	116	90	106	200	212	172	172	115	117	181	181	142	162	260	260
KTS09P-21	pop_8	267	283	148	164	123	135	254	254	142	198	339	351	224	252	242	258	140	144	209	225	120	122	90	114	204	212	172	172	115	121	197	199	146	160	260	280
KTS09P-22	pop_8	335	351	164	164	127	131	258	262	0	0	363	367	224	236	230	234	144	144	217	217	116	122	90	134	208	212	172	172	115	115	181	193	134	142	280	280
KTS09P-23	pop_8	303	335	136	152	127	127	258	262	178	230	355	367	224	236	242	242	140	144	217	237	116	116	90	94	200	208	172	172	115	115	181	197	142	162	240	260
KTS09P-24	pop_8	267	335	164	168	135	191	266	266	198	214	347	375	232	238	246	246	140	144	213	229	116	122	94	94	188	212	172	172	115	115	181	181	118	142	230	260
KTS09P-25	pop_8	287	347	132	132	127	127	254	258	214	226	339	403	224	232	234	242	140	144	209	213	116	122	110	154	200	216	172	172	115	115	181	181	146	158	260	300
KTS09P-26	pop_8	283	315	124	148	131	191	274	282	166	190	343	343	248	252	222	238	140	144	217	233	118	122	94	126	176	204	172	172	121	121	181	183	146	158	280	280
KTS09P-27	pop_8	279	283	136	152	195	195	238	258	178	178	335	351	240	241	230	246	140	140	217	221	116	118	94	118	200	216	172	172	115	115	181	181	140	142	260	260
KTS09P-28	pop_8	287	355	164	164	123	127	250	270	166	194	351	363	241	260	234	242	140	144	213	229	118	122	86	90	208	216	172	172	115	115	181	183	142	146	240	260
KTS09P-29	pop_8	283	303	152	152	135	195	234	258	174	178	355	367	238	240	230	234	140	144	221	229	116	118	82	118	180	200	172	172	115	115	181	199	142	142	260	280
KTS09P-30	pop_8	283	311	124	164	139	143	270	274	190	206	355	371	224	244	234	250	144	144	209	229	120	122	90	90	204	212	172	172	115	121	181	181	138	142	260	280
KTS09P-31	pop_8	271	327	124	164	127	191	266	270	190	218	343	375	248	248	222	246	140	140	201	213	116	122	82	118	192	200	172	172	115	121	181	197	118	162	240	260
KTS09P-32	pop_8	271	347	148	152	123	127	238	262	158	158	355	371	224	224	222	238	144	144	217	217	116	122	86	94	204	208	172	172	115	115	179	181	134	142	280	280
KTS09P-33	pop_8	319	347	164	164	127	127	250	270	158	158	327	367	238	252	242	266	140	144	213	217	116	122	118	126	196	204	172	172	121	121	179	181	146	146	280	280
KTS09P-34	pop_8	323	351	124	168	123	187	246	258	134	210	351	367	224	240	222	238	140	144	209	217	116	118	94	94	216	224	172	172	115	117	181	181	142	142	230	260
KTS09P-35	pop_8	279	283	124	124	123	135	246	262	150	174	351	375	224	236	210	242	144	144	217	233	122	122	94	126	172	196	172	172	115	121	181	197	142	146	240	260
KTS09P-36	pop_8	303	323	124	132	127	143	246	254	146	190	323	355	224	238	226	242	140	144	209	217	116	116	94	118	196	216	172	172	115	121	181	183	158	160	240	260
KTS09P-37	pop_8	287	303	140	164	143	195	250	270	158	218	343	355	224	224	218	242	140	144	209	217	116	122	82	94	188	216	172	172	115	115	183	201	142	146	260	260
KTS09P-38	pop_8	267	283	164	164	123	135	246	258	202	214	323	343	224	232	238	238	144	144	213	233	116	116	94	118	164	204	172	172	115	115	179	197	138	162	260	280
KTS09P-39	pop_8	311	343	132	148	135	139	258	266	182	206	323	363	224	238	254	266	140	144	217	217	116	116	82	90	204	216	172	172	117	121	187	199	138	146	280	280
KTS09P-40	pop_8	271	303	124	136	127	131	262	262	174	190	347	351	232	238	246	254	140	140	217	229	116	122	90	94	208	216	172	172	115	121	179	181	146	146	240	260
KTS09P-41	pop_8	287	291	124	124	123	135	266	266	162	170	331	355	224	232	234	246	144	144	213	213	122	122	114	118	196	212	172	172	115	121	197	199	142	160	230	260
KTS09P-42	pop_8	279	339	156	168	127	131	246	258	138	202	339	343	224	224	246	250	140	144	213	237	116	122	118	118	196	196	172	172	115	115	181	181	146	162	280	280
KTS09P-43	pop_8	267	287	168	168	127	131	242	258	194	202	343	343	238	238	210	254	140	140	213	233	116	116	90	102	208	216	172	172	115	115	199	199	142	146	260	280
KTS09P-44	pop_8	303	351	124	164	135	195	234	266	138	206	355	363	224	248	238	238	144	144	213	225	116	122	90	110	204	216	172	172	115	115	181	181	138	142	260	280
KTS09P-45	pop_8	275	347	152	164	127	187	262	274	158	206	339	339	224	240	234	246	144	144	233	233	116	122	110	118	196	208	172	172	115	115	181	181	146	158	260	280
KTS09P-46	pop_8	271	311	124	160	123	191	242	266	174	190	355	355	224	236	230	234	140	144	233	233	116	118	78	94	164	208	172	172	115	115	197	199	142	146	280	280
KTS09P-47	pop_8	331	347	132	164	139	195	250	266	162	190	355	359	224	224	234	242	140	144	205	213	122	122	78	90	204	204	172	172	117	121	181	181	146	146	260	280
KTS09P-48	pop_8	307	347	132	164	127	131	262	266	0	0	343	359	224	240	230	238	144	144	213	229	116	116	94	114	196	212	172	172	115	115	179	181	146	146	260	280
KTS09P-49	pop_8	323	347	164	168	131	131	262	282	206	206	327	367	224	224	238	242	140	144	217	233	118	118	90	146	216	220	172	172	115	117	179	181	134	142	250	260
KTS09P-50	pop_8	303	355	164	164	123	131	246	262	194	206	339	371	238	252	242	246	140	144	209	213	116	122	90	118	212	212	172	172	115	121	179	181	142	160	260	280
PMS08F-1	pop_9	279	303	132	152	127	139	246	250	166	178	367	379	224	238	230	238	140	144	201	217	118	118	114	118	216	216	172	172	103	115	181	197	140	140	280	280
PMS08F-2	pop_9	271	303	132	152	123	127	246	270	138	198	331	359	224	224	226	226	140	140	213	213	118	122	118	134	216	216	172	172	103	115	181	181	142	142	260	280
PMS08F-3	pop_9	287	351	164	164	131	143	258	262	154	166	331	367	224	224	254	254	140	140	201	221	116	122	90	106	176	196	172	172	115	119	181	201	118	146	260	260
PMS08F-4	pop_9	319	339	132	156	123	135	250	266	170	194	351	383	224	232	238	250	140	140	213	233	112	116	114	118	188	208	172	172	115	121	187	197	134	142	260	280
PMS08F-5	pop_9	259	267	124	164	127	127	250	266	162	178	359	395	236	244	206	226	140	144	213	217	116	118	90	138	168	212	172	172	115	121	179	199	160	160	280	280
PMS08F-6	pop_9	287	311	132	132	135	167	242	258	134	198	343	371	224	238	242	250	140	140	217	233	116	118	94	94	168	212	172	172	115	121	179	181	142	160	280	280
PMS08F-7	pop_9	295	307	124	164	131	139	242	258	150	206	335	363	236	236	218	226	140	140	209	213	118	122	86	94	208	216	172	172	103	115	197	199	160	160	280	290
PMS08F-8	pop_9	307	339	124	132	135	175	246	254	170	170	347	355	224	224	218	230	144	144	213	213	118	118	94	94	168	188	172	172	115	115	187	197	134	160	300	300
PMS08F-9	pop_9	267	279	152	152	127	131	254	262	162	198	327	359	224	244	222	250	144	144	213	217	116	116	94	102	196	212	172	172	115	115	181	197	146	160	260	280
PMS08F-10	pop_9	307	343	120	164	135	143	246	246	178	202	355	383	224	236	218	242	140	140	209	217	122	122	118	122	176	216	172	172	115	115	181	199	134	160	280	290
PMS08F-11	pop_9	299	303	124	168	123	131	266	274	126	154	351	359	224	236	230	238	140	140	213	221	116	118	106	106	212	216	172	172	115	115	179	181	118	160	260	280
PMS08F-12	pop_9	279	371	124	164	123	187	254	266	146	182	311	343	238	244	218	246	140	144	213	213	118	118	90	118	172	216	172	172	115	121	181	199	146	160	280	280
PMS08F-13	pop_9	275	307	152	164	139	139	238	254	158	174	359	415	224	232	226	262	144	144	213	217	116	122	86	90	212	212	172	172	115	121	179	183	160	160	260	270
PMS08F-14	pop_9	315	335	124	152	163	187	250	266	142	198	331	387	224	236	214	250	144	144	213	213	118	122	90	94	208	212	172	172	115	115	181	181	134	146	260	300
PMS08F-15	pop_9	287	303	132	164	123	127	250	266	166	210	343	351	244	252	250	254	140	144	201	209	116	122	90	114	208	212	172	172	115	121	197	197	146	158	250	280
PMS08F-16	pop_9	275	287	124	132	127	163	238	266	134	154	339	347	224	236	214	214	140	144	217	221	116	122	90	110	172	188	172	172	115	115	181	199	160	160	280	280
PMS08F-17	pop_9	291	295	124	152	139	139	246	266	158	166	331	351	224	224	242	250	140	140	213	217	122	122	90	106	188	200	172	172	115	115	197	197	138	146	260	290
PMS08F-18	pop_9	303	307	124	132	135	139	238	258	186	198	339	355	224	224	250	258	140	144	217	231	116	122	94	122	180	196	172	172	115	115	179	179	140	142	280	300
PMS08F-19	pop_9	311	319	124	132	127	135	254	254	194	210	347	351	224	236	226	254	140	144	229	239	116	122	86	94	188	224	172	172	115	121	181	199	146	146	230	280
PMS08F-20	pop_9	271	275	124	132	127	139	242	254	138	182	331	363	0	0	0	0	0	0	0	0	0	0	86	114	208	212	172	172	115	123	181	197	160	162	240	300
PMS08F-21	pop_9	327	335	132	132	135	139	242	266	150	174	331	403	224	245	238	238	140	140	209	217	116	118	86	90	200	212	172	172	117	121	181	183	138	140	280	280
PMS08F-22	pop_9	283	315	124	164	139	167	238	242	122	182	339	355	224	244	238	242	140	140	213	239	116	116	86	110	208	208	172	172	115	115	199	199	134	146	260	280
PMS08F-23	pop_9	263	283	124	132	139	195	242	250	126	178	335	363	236	244	230	238	140	144	213	213	116	122	90	122	172	180	172	172	115	115	181	181	140	158	260	280
PMS08F-24	pop_9	291	307	132	132	127	183	250	274	166	182	319	351	224	224	250	262	140	144	201	209	116	118	90	94	172	192	172	172	115	121	179	187	142	158	230	260
PMS08F-25	pop_9	311	339	124	132	123	131	242	274	198	222	331	391	224	224	226	234	144	144	213	221	116	118	86	94	176	212	172	172	115	121	181	181	134	146	260	280
PMS08F-26	pop_9	303	307	164	164	131	167	246	258	138	194	343	351	232	238	230	242	144	144	221	239	116	122	94	114	200	212	172	172	115	115	179	197	142	146	230	260
PMS08F-27	pop_9	263	307	132	136	123	127	262	262	162	214	319	335	232	240	218	254	140	144	209	225	116	122	90	122	168	212	172	172	115	117	197	197	146	160	290	300
PMS08F-28	pop_9	299	303	124	128	123	147	254	266	158	178	343	347	0	0	0	0	0	0	0	0	0	0	90	114	172	204	172	172	115	115	181	199	146	160	260	280
PMS08F-29	pop_9	267	271	128	132	127	131	254	262	170	198	359	363	224	244	234	258	140	144	213	217	116	116	82	102	172	212	172	172	103	115	181	197	140	162	270	300
PMS08F-30	pop_9	271	283	124	132	127	135	262	262	158	170	371	387	224	224	238	242	140	140	213	229	116	116	114	118	172	216	172	172	115	115	181	197	142	162	230	280
PMS08F-31	pop_9	275	287	132	132	139	195	266	266	150	186	351	391	224	224	246	250	140	144	201	253	116	116	106	110	196	216	172	172	115	115	181	181	158	162	280	280
PMS08F-32	pop_9	299	319	124	132	123	131	238	266	142	194	339	351	224	224	234	266	140	144	217	221	116	116	90	90	176	196	172	172	115	121	179	181	118	162	270	300
PMS08F-33	pop_9	291	335	124	164	187	195	242	270	138	174	339	343	236	248	222	230	144	144	231	239	122	122	94	118	192	212	172	172	115	121	179	197	146	158	240	260
PMS08F-34	pop_9	271	327	124	124	191	195	242	262	158	158	347	351	224	224	234	254	140	140	201	229	116	122	90	90	180	196	172	172	115	115	181	187	146	154	260	280
PMS08F-35	pop_9	279	283	124	148	127	139	246	258	210	214	343	351	224	224	226	246	140	144	209	239	116	116	94	114	176	220	172	172	103	115	181	181	146	160	280	290
PMS08F-36	pop_9	299	327	124	156	127	175	242	250	134	166	303	339	224	224	222	234	140	144	213	237	116	118	90	90	168	208	172	172	115	115	181	181	146	160	280	280
PMS08F-37	pop_9	303	311	124	132	143	159	238	270	138	170	347	359	224	236	234	246	140	144	213	213	116	118	90	94	196	212	172	172	115	115	181	193	138	146	260	280
PMS08F-38	pop_9	291	291	132	152	127	167	250	258	138	166	331	351	224	244	226	246	140	144	213	217	116	118	94	98	172	196	172	172	103	115	181	195	138	142	230	260
PMS08F-39	pop_9	275	295	148	164	127	139	238	254	162	194	311	343	224	224	214	250	140	144	213	237	118	118	78	90	168	216	172	172	115	123	181	181	142	158	260	280
PMS08F-40	pop_9	279	287	132	152	127	127	246	258	138	158	359	363	224	242	226	254	144	144	221	225	116	122	0	0	0	0	0	0	0	0	0	0	0	0	0	0
PMS08F-41	pop_9	271	283	124	136	135	179	250	266	138	166	347	347	244	244	238	254	140	140	209	239	116	122	94	118	212	216	172	172	115	115	197	197	134	134	260	260
PMS08F-42	pop_9	259	303	164	164	159	191	242	270	170	194	327	359	224	240	206	222	140	140	213	221	116	116	86	118	212	220	172	172	115	115	197	199	158	158	230	280
PMS08F-43	pop_9	299	339	132	152	127	131	250	262	170	174	339	371	234	248	242	242	140	144	213	239	116	116	86	90	208	212	172	172	115	115	183	199	158	160	280	280
PMS08F-44	pop_9	275	315	152	164	127	135	242	258	158	186	327	351	224	236	254	258	140	144	217	225	116	116	86	118	172	208	172	172	115	115	199	201	134	158	260	260
PMS08F-45	pop_9	275	339	132	132	123	199	254	270	166	198	339	363	224	224	222	238	144	144	217	229	116	118	86	126	208	208	172	172	115	123	197	197	140	162	240	260
PMS08F-46	pop_9	259	307	132	152	139	191	242	274	126	150	359	359	224	232	214	262	144	144	213	217	118	122	78	94	192	216	172	172	115	115	197	199	142	160	260	280
PMS08F-47	pop_9	275	343	124	136	127	183	238	246	170	194	327	343	240	248	234	250	144	144	213	213	118	118	90	106	212	216	172	172	115	115	187	197	142	160	260	290
PMS08F-48	pop_9	291	303	132	164	135	139	250	254	118	166	331	347	224	232	242	258	144	144	213	217	116	116	78	118	176	192	172	172	115	121	179	179	158	162	230	280
PMS09S-1	pop_9	263	295	124	168	127	163	246	270	178	186	355	387	224	224	234	238	140	140	229	231	116	116	90	118	216	220	172	172	115	115	179	181	118	134	280	280
PMS09S-2	pop_9	275	291	124	132	127	127	258	274	162	174	343	351	224	236	226	250	140	144	209	213	116	118	90	90	196	200	172	172	115	115	201	203	118	142	260	280
PMS09S-3	pop_9	307	311	132	132	127	131	262	270	166	174	359	359	236	236	222	226	140	140	217	217	116	116	90	122	192	212	172	172	115	115	183	197	118	142	260	260
PMS09S-4	pop_9	271	287	124	124	123	139	258	266	162	182	323	359	224	224	238	246	140	140	209	221	116	122	90	106	212	212	172	172	115	115	181	181	146	160	260	280
PMS09S-5	pop_9	291	319	152	164	123	135	258	266	166	198	387	391	224	244	238	242	140	140	229	229	116	118	90	110	168	192	172	172	115	115	181	199	142	146	240	280
PMS09S-6	pop_9	263	299	132	164	163	199	266	270	150	154	351	383	224	224	218	270	140	144	213	217	118	122	86	114	180	200	172	172	115	115	181	197	142	146	260	280
PMS09S-7	pop_9	291	291	124	132	127	191	258	262	146	218	331	343	224	252	238	250	144	144	221	229	118	122	126	142	192	200	172	172	103	115	181	181	146	146	240	280
PMS09S-8	pop_9	271	319	124	164	127	139	242	254	158	174	323	359	236	238	250	250	140	144	213	225	116	116	78	86	204	212	172	172	115	115	195	197	140	142	260	290
PMS09S-9	pop_9	287	303	132	164	127	163	242	258	162	190	343	351	224	224	250	250	140	144	201	217	116	126	94	94	168	188	172	172	117	121	199	199	148	160	280	280
PMS09S-10	pop_9	299	319	124	156	127	191	246	258	134	154	347	379	224	236	246	258	140	144	213	217	116	118	90	110	196	220	172	172	115	115	181	181	160	160	280	280
PMS09S-11	pop_9	291	323	124	132	143	163	246	278	166	194	331	375	224	236	222	234	144	144	217	237	116	122	110	114	180	208	172	172	115	115	195	197	134	160	230	280
PMS09S-12	pop_9	271	275	124	124	127	187	250	258	154	174	351	359	224	224	226	230	140	144	217	217	122	122	86	110	196	208	172	172	115	115	181	197	138	160	250	280
PMS09S-13	pop_9	271	311	140	164	127	187	258	266	178	202	331	355	224	224	226	258	144	144	213	217	116	122	90	94	176	192	172	172	115	121	181	195	146	146	280	290
PMS09S-14	pop_9	299	331	132	132	135	139	254	262	158	194	335	355	224	224	210	218	140	140	213	213	122	122	94	114	176	192	172	172	117	121	181	189	146	158	280	280
PMS09S-15	pop_9	303	351	124	152	127	195	266	266	170	186	335	339	232	238	230	250	140	144	201	229	116	116	86	114	176	204	172	172	115	115	179	197	146	160	260	280
PMS09S-16	pop_9	279	323	132	152	123	131	254	266	190	206	331	355	224	236	226	258	144	144	213	217	116	118	86	114	204	224	172	172	115	115	183	187	140	142	260	280
PMS09S-17	pop_9	271	299	124	132	175	191	250	266	194	194	343	363	224	244	226	242	144	144	209	217	122	122	86	90	176	204	172	172	103	121	179	181	134	140	260	270
PMS09S-18	pop_9	307	319	132	164	131	135	250	266	170	218	335	355	224	238	250	258	144	144	213	221	116	122	90	118	176	216	172	172	115	123	183	197	134	142	240	260
PMS09S-19	pop_9	271	271	124	132	127	163	254	274	126	166	331	343	224	244	230	230	140	140	217	221	122	122	90	106	208	212	172	172	115	121	181	183	158	158	260	270
PMS09S-20	pop_9	275	343	132	164	123	131	250	262	150	182	347	347	224	224	222	242	140	144	213	217	116	116	90	94	164	172	172	172	115	115	179	197	146	158	280	280
PMS09S-21	pop_9	343	355	124	124	127	195	250	266	154	170	327	343	236	244	242	246	140	144	209	213	116	118	78	90	196	200	172	172	115	115	181	181	134	140	260	260
PMS09S-22	pop_9	307	315	132	164	131	135	258	266	138	162	335	367	224	224	234	238	140	144	213	217	116	122	90	102	192	196	172	172	115	121	179	197	160	160	280	280
PMS09S-23	pop_9	295	335	124	136	131	147	242	262	162	166	335	359	244	252	226	246	140	144	213	217	122	122	94	122	200	200	172	172	103	115	181	197	138	148	260	280
PMS09S-24	pop_9	295	295	124	164	127	131	270	270	162	166	359	363	224	224	246	250	140	140	213	231	116	118	90	102	196	212	172	172	115	121	173	199	146	160	280	300
PMS09S-25	pop_9	303	339	124	124	127	191	258	262	162	166	359	371	224	252	214	238	140	144	213	217	116	122	94	106	176	208	172	172	103	115	181	197	158	166	280	300
PMS09S-26	pop_9	283	315	132	152	131	191	266	270	190	198	335	367	224	224	246	250	140	144	209	213	116	122	90	106	192	204	172	172	115	115	179	181	142	160	280	290
PMS09S-27	pop_9	303	335	152	152	123	147	242	258	162	166	327	359	238	244	246	246	140	144	213	229	112	116	90	90	176	180	172	172	103	103	181	195	146	146	260	280
PMS09S-28	pop_9	259	331	124	132	139	195	250	266	142	154	347	355	224	224	218	238	140	144	209	213	118	122	86	114	176	216	172	172	115	115	179	197	118	142	260	260
PMS09S-29	pop_9	275	303	132	164	163	195	246	266	154	186	311	363	236	244	250	254	140	144	213	229	116	118	82	94	172	208	172	172	115	121	199	199	134	160	260	280
PMS09S-30	pop_9	299	303	124	164	127	183	242	250	206	210	347	351	224	236	226	246	140	144	201	217	118	122	94	118	176	224	172	172	103	115	181	183	142	158	280	280
PMS09S-31	pop_9	275	327	132	140	187	195	246	258	146	158	335	411	224	244	226	246	140	140	209	213	122	122	94	126	172	208	172	172	115	115	179	179	142	142	230	280
PMS09S-32	pop_9	299	339	132	152	135	163	242	246	158	178	323	335	224	232	222	242	140	144	229	239	116	118	114	118	168	196	172	172	115	115	181	197	146	146	280	300
PMS09S-33	pop_9	299	303	128	164	139	195	246	254	166	194	343	351	224	238	234	254	144	144	213	231	122	122	90	90	184	208	172	172	115	115	179	199	134	146	260	280
PMS09S-34	pop_9	319	335	124	136	131	135	250	262	162	166	359	359	224	238	242	246	140	144	229	233	116	116	86	94	180	200	172	172	103	121	179	197	142	142	260	290
PMS09S-35	pop_9	283	299	124	164	163	163	258	266	158	162	343	355	224	236	230	230	144	144	213	217	116	118	90	110	212	212	172	172	115	115	179	197	140	146	280	280
PMS09S-36	pop_9	271	319	132	140	139	139	262	266	150	178	351	375	236	238	226	238	140	144	217	229	116	122	94	114	172	220	172	172	115	115	179	179	142	146	280	330
PMS09S-37	pop_9	295	303	124	124	127	195	250	266	146	178	331	335	224	238	226	238	140	144	217	237	116	116	90	94	172	208	172	172	115	115	183	199	146	158	260	280
PMS09S-38	pop_9	303	339	132	136	127	135	262	262	146	162	331	339	232	252	226	254	140	144	201	213	116	116	90	118	176	216	172	172	103	121	181	181	140	158	280	290
PMS09S-39	pop_9	335	335	124	132	123	163	262	262	162	198	363	375	252	252	210	246	140	140	213	213	116	118	90	106	180	224	172	172	103	103	181	197	142	158	260	260
PMS09S-40	pop_9	311	323	132	164	139	167	246	266	134	154	339	359	236	238	234	250	140	140	213	217	116	116	94	118	204	212	172	172	121	121	179	181	142	142	230	280
PMS09S-41	pop_9	283	299	132	152	123	199	250	254	162	170	359	387	224	224	218	262	140	140	213	221	116	122	94	110	176	208	172	172	115	121	181	199	140	142	260	300
PMS09S-42	pop_9	303	335	132	132	127	167	246	262	126	126	335	359	224	234	210	242	144	144	213	229	122	122	94	122	196	196	172	172	115	115	179	193	146	146	280	280
PMS09S-43	pop_9	287	315	140	152	127	167	266	266	174	206	347	371	224	236	222	262	140	140	201	217	116	122	86	110	188	208	172	172	121	121	181	197	160	162	280	280
PMS09S-44	pop_9	283	287	132	152	127	163	254	266	158	158	347	351	224	244	234	242	140	140	213	213	116	122	82	114	196	212	172	172	115	115	181	199	160	164	260	280
PMS09S-45	pop_9	351	359	124	124	159	199	246	266	158	190	371	387	224	232	226	226	144	144	201	213	116	118	90	114	196	212	172	172	115	115	181	197	138	146	260	300
PMS09S-46	pop_9	271	291	132	132	127	127	238	270	190	194	351	375	238	244	222	238	140	144	217	217	116	118	90	106	168	192	172	172	115	121	183	197	134	158	240	280
PMS09S-47	pop_9	319	359	124	124	127	187	266	274	142	166	359	375	224	224	222	238	140	144	213	239	118	118	106	126	180	192	172	172	115	115	179	181	146	160	260	280
PMS09S-48	pop_9	303	327	124	164	163	195	246	246	146	170	339	347	224	244	230	238	140	140	213	213	116	122	86	90	204	212	172	172	115	115	181	197	146	160	260	260
PMS09S-49	pop_9	279	291	152	164	131	191	262	274	126	226	327	331	224	230	238	254	140	144	221	235	116	116	90	110	172	212	172	172	115	115	181	181	146	160	260	280
PMS09S-50	pop_9	295	299	132	160	191	195	258	262	186	202	323	363	224	232	230	234	140	144	201	239	118	118	86	90	196	204	172	172	115	115	179	201	142	142	260	260
PMS09S-51	pop_9	259	263	132	168	127	131	250	262	154	190	359	359	224	224	238	246	140	144	213	217	116	116	110	130	176	196	172	172	115	115	195	197	140	160	230	260
PMS09S-52	pop_9	303	307	124	152	131	163	254	258	162	162	331	383	224	244	226	230	144	144	213	217	116	116	94	94	172	212	172	172	115	115	197	217	158	158	260	260
PMS09S-53	pop_9	295	319	132	140	163	187	242	278	162	178	371	379	232	244	246	250	140	140	213	213	122	122	90	98	200	208	172	172	115	117	181	183	140	160	260	260
PMS09S-54	pop_9	299	311	132	164	131	167	250	262	134	142	331	335	224	244	238	250	144	144	213	217	116	122	86	118	168	212	172	172	115	115	181	187	158	162	260	280
PMS09S-55	pop_9	319	339	124	124	187	195	250	258	186	226	343	351	224	224	226	234	140	144	213	233	118	122	78	114	208	208	172	172	103	115	179	199	160	162	280	280
PMS09S-56	pop_9	271	311	124	148	135	143	246	254	194	198	323	355	236	236	230	262	140	144	217	221	118	122	86	118	176	188	172	172	115	115	181	181	134	134	260	280
PMS09S-57	pop_9	279	307	124	132	127	195	258	270	186	210	363	367	224	236	214	246	140	140	201	213	116	122	94	114	188	188	172	172	103	115	183	199	146	158	230	260
PMS09S-58	pop_9	303	319	124	164	127	139	250	262	130	158	335	351	224	232	238	238	140	144	209	213	116	116	78	94	196	200	172	172	115	115	181	181	142	142	260	280
PMS09S-59	pop_9	319	335	132	152	123	203	242	262	166	166	351	371	236	238	242	246	140	140	213	217	118	122	94	98	208	216	172	172	115	117	181	193	142	160	280	300
PMS09S-60	pop_9	291	295	124	132	131	195	250	258	0	0	371	411	224	224	222	242	144	144	213	233	116	118	114	114	176	208	172	172	115	117	199	217	142	162	280	280
PMS09S-61	pop_9	271	303	124	148	135	171	242	246	0	0	327	367	236	244	230	250	144	144	209	217	116	116	86	114	176	200	172	172	115	117	181	197	158	160	230	230
PMS09S-62	pop_9	287	339	124	132	131	175	246	250	202	210	343	375	224	252	246	254	140	144	209	213	116	122	90	102	196	212	172	172	115	115	197	199	118	140	280	280
PMS09S-63	pop_9	271	283	132	152	127	195	262	270	134	170	339	347	224	224	234	250	140	140	213	213	116	118	86	110	208	208	172	172	115	115	181	201	142	146	260	280
PMS09S-64	pop_9	295	303	124	160	123	127	270	270	154	170	363	395	224	224	230	246	144	144	213	213	122	122	90	102	196	208	172	172	115	115	181	197	142	146	270	280
PMS09S-65	pop_9	287	291	132	140	127	187	238	250	190	210	335	351	238	248	230	242	140	144	213	221	0	0	130	130	192	220	172	172	115	115	185	199	140	154	260	260
PMS09S-66	pop_9	319	319	132	164	123	187	250	270	210	214	347	391	238	244	238	242	140	144	217	223	122	122	94	110	188	196	172	172	115	115	181	197	138	142	260	300
PMS09S-67	pop_9	291	315	124	132	115	131	246	250	194	214	363	363	224	224	246	258	140	144	217	221	116	122	78	130	204	212	172	172	115	115	181	197	140	146	260	280
PMS09S-68	pop_9	271	303	124	148	127	139	246	262	162	178	339	351	224	224	242	242	144	144	213	217	122	122	86	106	172	200	172	172	115	121	179	199	118	140	260	280
PMS09S-70	pop_9	319	327	124	132	139	143	250	266	122	122	339	351	224	224	222	222	140	140	201	209	118	118	90	118	196	216	172	172	103	115	179	183	118	146	280	280
PMS09S-71	pop_9	283	287	124	164	139	163	258	266	166	178	355	363	224	240	230	238	140	140	213	221	116	118	94	118	200	204	172	172	115	115	195	197	142	146	260	260
PMS09S-72	pop_9	307	319	124	164	127	187	242	274	158	214	311	343	224	232	218	218	140	144	209	213	116	116	90	98	216	216	172	172	115	121	181	181	158	160	260	280
PMS09S-73	pop_9	267	335	152	152	139	163	250	262	142	166	355	359	238	252	214	242	140	144	217	229	116	122	86	90	180	216	172	172	115	117	179	179	142	158	280	290
PMS09S-74	pop_9	303	303	124	164	135	195	238	266	194	206	327	359	224	224	230	246	140	140	213	221	122	122	94	118	208	212	172	172	115	115	197	199	134	162	240	260
PMS09S-75	pop_9	271	311	140	164	139	199	242	266	134	154	339	343	224	238	226	238	140	144	213	233	122	122	86	106	172	208	172	172	115	115	179	181	142	158	260	280
PMS09S-76	pop_9	303	343	124	124	123	167	238	250	122	170	351	351	224	232	226	230	140	144	213	221	118	122	106	122	196	208	172	172	115	121	179	197	140	146	280	280
PMS09S-77	pop_9	279	299	140	152	131	147	242	246	162	202	359	411	238	252	242	246	140	144	213	229	112	122	94	118	176	180	172	172	103	115	179	181	118	164	290	300
PMS09S-78	pop_9	251	287	128	152	123	135	238	266	178	214	351	351	224	224	234	242	140	144	213	233	116	122	90	90	196	204	172	172	115	115	181	195	142	158	230	260
PMS09S-79	pop_9	295	295	124	124	139	139	250	250	122	158	371	383	224	224	230	250	144	144	213	217	116	122	94	122	176	196	172	172	115	115	197	197	140	160	260	280
PMS09S-80	pop_9	279	335	152	164	131	187	250	254	182	182	339	363	236	238	222	246	140	144	213	235	116	122	110	114	176	192	172	172	115	115	187	197	142	160	280	280
PMS09S-81	pop_9	283	335	124	124	127	199	242	254	202	206	347	355	224	236	222	234	140	144	213	217	122	122	90	94	196	196	172	172	115	115	193	197	138	146	260	260
PMS09S-82	pop_9	275	291	132	132	135	191	258	262	158	206	315	335	230	244	246	250	140	140	221	233	116	116	90	90	208	212	172	172	115	115	193	197	146	158	260	280
PMS09S-83	pop_9	283	339	132	132	143	163	250	262	158	194	351	379	224	224	238	246	144	144	213	217	116	118	90	90	168	192	172	172	115	115	179	197	140	158	280	280
PMS09S-84	pop_9	271	307	124	168	123	131	242	254	154	190	343	351	224	244	230	258	140	140	213	233	118	118	94	110	196	196	172	172	115	115	179	197	134	160	280	280
PMS09S-85	pop_9	279	315	132	148	127	167	242	266	150	166	343	359	224	224	246	254	140	140	213	229	116	116	86	94	176	216	172	172	115	115	181	197	146	158	230	280
PMS09S-86	pop_9	287	339	132	132	123	131	238	258	186	206	331	335	224	238	250	254	140	140	213	233	116	118	86	90	200	212	172	172	103	115	179	197	134	146	260	280
PMS09S-87	pop_9	271	295	132	132	127	195	242	270	138	194	315	339	224	232	226	238	140	144	213	213	116	118	90	114	172	192	172	172	115	115	181	183	134	142	260	280
PMS09S-88	pop_9	287	299	124	132	123	131	242	266	162	194	335	359	236	238	250	258	140	144	213	221	118	122	86	114	192	196	172	172	115	115	183	217	158	162	260	290
PMS09S-89	pop_9	271	299	132	152	135	183	246	258	166	206	343	363	224	224	238	242	140	144	209	229	116	122	94	110	176	216	172	172	115	121	181	181	138	138	260	370
PMS09S-90	pop_9	335	339	152	164	131	135	250	262	146	162	359	363	236	252	230	242	140	144	213	233	112	116	118	118	180	212	172	172	103	115	179	181	142	160	260	300
PMS09S-91	pop_9	279	287	152	164	127	131	242	246	154	198	347	355	224	236	246	250	140	140	213	217	0	0	90	94	172	208	172	172	115	115	183	199	158	162	230	280
PMS09S-92	pop_9	275	307	124	132	131	187	262	270	186	194	331	351	224	244	246	250	140	144	213	213	116	116	82	98	204	208	172	172	103	121	199	199	158	158	260	280
PMS09S-93	pop_9	287	299	132	164	139	159	250	266	170	186	351	351	224	224	222	242	140	140	213	229	118	122	94	114	196	212	172	172	115	121	179	181	146	160	280	330
IOK09P1+-1	pop_10	0	0	0	0	0	0	0	0	0	0	0	0	224	224	250	254	140	144	213	217	116	122	94	98	204	212	172	172	115	115	187	195	118	160	230	300
IOK09P1+-2	pop_10	251	323	132	156	139	163	242	254	166	206	315	351	224	232	238	242	140	144	213	239	116	116	94	106	208	212	172	172	115	115	183	187	158	160	280	280
IOK09P1+-3	pop_10	271	351	132	132	123	139	242	266	166	182	351	363	224	224	238	258	144	144	213	243	116	118	98	106	212	212	172	172	115	115	183	187	146	158	280	280
IOK09P1+-4	pop_10	275	327	124	164	135	139	246	266	146	158	367	371	224	244	226	230	144	144	217	239	118	122	94	130	176	192	172	172	115	115	181	187	118	142	300	300
IOK09P1+-5	pop_10	251	311	132	164	135	167	238	262	166	166	319	355	224	224	222	258	140	144	213	237	122	126	90	106	204	208	172	172	115	121	181	187	160	160	280	370
IOK09P1+-6	pop_10	299	303	124	164	131	203	250	262	134	202	355	375	224	228	226	226	140	140	201	217	118	118	86	106	200	220	172	172	115	121	181	187	158	160	230	280
IOK09P1+-7	pop_10	271	287	132	132	127	139	238	258	134	202	319	343	224	236	230	242	140	140	213	213	118	118	86	110	172	208	172	172	115	115	179	183	142	160	260	280
IOK09P1+-8	pop_10	267	295	132	132	139	139	238	270	162	162	347	351	232	245	226	250	140	144	201	229	116	122	86	118	176	204	172	172	121	121	185	199	146	160	230	260
IOK09P1+-9	pop_10	291	295	132	152	127	139	238	242	122	186	319	343	232	240	234	242	140	144	213	225	116	118	86	110	188	188	172	172	115	115	185	199	142	142	230	280
IOK09P1+-10	pop_10	295	303	124	164	127	139	238	242	154	166	311	363	224	236	222	262	140	144	217	229	116	118	86	114	168	176	172	172	115	115	195	199	134	146	260	260
IOK09P1+-11	pop_10	299	319	132	132	127	183	246	274	158	182	319	375	224	240	230	258	140	144	213	213	122	122	114	122	184	192	172	172	115	115	179	217	142	160	280	280
IOK09P1+-12	pop_10	283	367	124	140	183	187	238	238	174	202	319	355	224	244	238	250	140	144	209	225	116	116	106	130	176	208	172	172	115	115	181	195	160	160	230	260
IOK09P1+-13	pop_10	271	303	132	160	127	131	242	254	138	154	319	319	228	248	238	242	144	144	213	217	122	122	90	106	164	192	172	172	115	121	197	199	160	162	230	240
IOK09P1+-14	pop_10	299	307	148	152	131	135	250	254	182	194	351	359	224	236	226	254	140	144	201	213	118	118	106	114	176	204	172	172	115	115	187	197	142	160	240	280
IOK09P1+-15	pop_10	295	307	164	168	135	139	238	238	162	202	315	379	224	232	222	234	140	144	201	213	118	118	86	94	168	192	172	172	115	121	181	195	134	160	280	280
IOK09P1+-16	pop_10	283	291	152	164	131	167	250	274	162	170	315	351	224	224	242	246	140	144	225	239	116	118	106	126	168	196	172	172	115	115	179	183	160	160	230	280
IOK09P1+-17	pop_10	251	295	124	152	127	147	238	254	174	182	323	347	232	245	230	242	140	144	213	229	116	122	94	106	172	172	172	172	121	121	179	189	140	160	230	300
IOK09P1+-18	pop_10	271	319	132	164	123	143	250	250	194	214	319	363	224	244	226	230	144	144	225	231	116	122	90	106	208	220	172	172	115	115	187	197	142	142	260	300
IOK09P1+-19	pop_10	291	303	132	152	135	135	242	258	158	162	327	331	232	245	242	254	140	144	201	243	118	118	102	110	164	204	172	172	115	115	179	183	146	160	260	280
IOK09P1+-20	pop_10	303	303	140	152	159	195	238	262	162	186	347	355	224	236	234	238	140	144	221	225	116	120	82	90	168	192	172	172	115	115	181	191	140	158	260	280
IOK09P1+-21	pop_10	283	331	132	164	123	203	238	274	154	198	351	383	232	244	230	234	140	144	237	237	116	118	90	98	200	204	172	172	115	115	181	191	160	160	280	280
IOK09P1+-22	pop_10	271	271	132	156	127	131	238	238	158	158	335	351	224	232	234	238	140	144	209	243	116	116	86	94	168	212	172	172	115	121	183	195	146	158	280	280
IOK09P1+-23	pop_10	271	287	132	164	139	159	238	246	174	190	315	315	224	224	230	242	140	144	213	233	116	118	90	106	176	220	172	172	115	121	187	197	134	142	280	280
IOK09P1+-24	pop_10	267	283	152	168	135	139	238	266	182	202	343	375	224	224	222	258	144	144	213	229	116	122	86	110	216	220	172	172	115	121	187	199	118	142	260	280
IOK09P1+-25	pop_10	275	283	124	152	139	159	238	270	138	150	335	347	224	224	230	258	140	144	213	229	116	120	90	106	168	208	172	172	115	115	181	191	118	142	230	260
IOK09P1+-26	pop_10	267	307	152	164	131	199	250	250	150	158	331	363	224	238	222	230	140	140	217	229	118	122	94	106	168	192	172	172	115	115	181	197	140	142	260	280
IOK09P1+-27	pop_10	275	283	152	164	159	183	238	262	162	178	347	351	224	228	242	254	140	144	213	225	122	122	90	94	176	200	172	172	117	121	179	181	146	158	280	280
IOK09P1+-28	pop_10	287	303	152	164	127	163	238	274	154	182	315	327	224	232	242	254	140	140	213	241	118	122	102	106	176	200	172	172	115	121	195	201	140	142	280	290
IOK09P2+-1	pop_10	299	319	164	164	159	159	246	258	158	194	307	343	244	248	226	230	140	140	213	213	118	122	94	106	172	220	172	172	115	115	179	181	142	160	280	300
IOK09P2+-2	pop_10	271	311	124	164	127	187	242	242	142	190	315	355	224	224	226	230	140	144	213	217	116	122	86	118	188	208	172	172	115	115	181	197	134	142	300	300
IOK09P2+-3	pop_10	307	319	164	164	127	139	234	238	122	174	343	351	224	244	226	242	144	144	213	217	118	122	106	106	196	220	172	172	115	115	181	181	142	160	260	280
IOK09P2+-4	pop_10	283	291	164	164	131	195	238	242	170	190	315	367	224	244	222	262	140	140	213	213	112	116	94	106	168	208	172	172	115	121	183	195	142	142	240	280
IOK09P2+-5	pop_10	267	291	152	152	139	183	238	270	134	198	311	335	224	244	222	242	140	140	225	239	118	122	78	90	204	224	172	172	115	121	181	183	142	142	280	290
IOK09P2+-6	pop_10	259	339	132	152	151	191	238	246	158	162	311	355	224	240	230	238	144	144	213	241	116	118	86	106	176	256	172	172	115	115	179	181	162	162	260	280
IOK09P2+-7	pop_10	247	299	132	164	131	159	242	246	194	202	323	375	224	232	226	246	140	144	201	201	116	118	94	98	176	220	172	172	115	115	181	183	158	158	230	300
IOK09P2+-8	pop_10	303	323	136	152	127	127	238	242	134	206	315	331	224	248	242	242	140	144	201	225	116	122	106	110	212	248	172	172	115	115	183	185	158	160	280	280
IOK09P2+-9	pop_10	287	307	124	132	127	203	238	238	134	182	355	363	224	224	222	238	140	140	213	225	118	122	90	94	164	204	172	172	115	117	179	187	142	160	280	280
IOK09P2+-10	pop_10	0	0	0	0	0	0	0	0	0	0	0	0	224	224	226	242	144	144	213	243	116	118	90	98	176	208	172	172	115	121	179	181	146	160	280	290
IOK09P2+-11	pop_10	255	275	152	164	191	199	250	254	158	202	343	367	224	224	222	254	140	144	201	213	118	122	106	122	176	212	172	172	115	115	187	197	146	158	280	290
IOK09P2+-12	pop_10	251	327	132	164	123	131	234	254	134	170	315	379	224	224	234	242	140	140	225	229	116	122	86	106	168	208	172	172	115	115	183	199	160	160	230	300
IOK09P2+-13	pop_10	271	323	132	164	127	195	254	262	166	198	307	319	224	236	222	246	140	144	213	217	116	122	82	90	172	208	172	172	115	115	181	195	160	160	280	300
IOK09P2+-14	pop_10	303	323	136	152	159	195	250	254	134	214	311	335	224	238	218	242	140	144	213	225	122	122	94	114	188	224	172	172	115	115	183	199	118	160	240	280
IOK09P2+-15	pop_10	291	299	132	132	123	139	238	262	138	170	303	323	224	244	226	262	144	144	213	225	118	122	90	102	196	212	172	172	115	115	179	183	146	160	260	290
IOK09P2+-16	pop_10	267	303	132	160	131	135	250	254	122	158	315	371	224	224	230	242	144	144	209	213	118	122	86	94	184	188	172	172	115	115	187	195	146	160	280	280
IOK09P2+-17	pop_10	271	307	132	164	135	151	238	254	158	158	347	355	0	0	0	0	0	0	0	0	0	0	118	126	204	220	172	172	115	115	183	183	134	160	260	290
IOK09P2+-18	pop_10	283	315	132	164	131	163	238	250	138	158	359	363	224	236	226	242	144	144	225	229	118	118	90	118	196	224	172	172	117	121	187	187	160	160	280	280
IOK09P2+-19	pop_10	283	347	128	152	127	139	250	254	170	198	323	351	224	244	230	242	140	144	213	247	118	118	86	114	168	216	172	172	115	115	179	183	134	140	300	370
IOK09P2+-20	pop_10	299	299	132	164	127	127	238	250	166	198	335	343	224	240	222	230	140	144	213	241	118	122	94	118	176	196	172	172	115	117	187	187	160	160	280	290
IOK09P2+-21	pop_10	0	0	0	0	0	0	0	0	0	0	0	0	224	224	222	234	140	144	201	201	116	122	90	114	196	224	172	172	121	121	183	187	118	138	280	300
IOK09P2+-22	pop_10	279	315	164	164	135	163	250	250	138	198	311	359	224	236	226	242	144	144	225	225	118	118	98	118	172	220	172	172	115	121	181	181	160	160	260	290
IOK09P2+-23	pop_10	315	327	124	128	131	135	250	250	138	158	367	375	224	224	230	258	140	144	217	229	118	122	86	126	192	204	172	172	115	115	183	187	134	158	280	280
IOK09P2+-24	pop_10	251	291	132	152	131	199	238	242	134	158	315	379	224	236	222	262	140	140	213	213	116	122	90	114	168	204	172	172	103	115	181	183	118	160	230	290
IOK09P2+-25	pop_10	0	0	124	164	127	127	234	238	174	186	339	359	224	238	226	230	140	144	209	225	118	122	70	106	172	208	172	172	115	115	191	195	134	134	280	280
IOK09P2+-26	pop_10	283	343	152	164	183	191	238	262	122	134	331	363	224	228	242	254	140	144	209	213	118	122	90	130	188	200	172	172	115	121	179	197	140	158	260	280
IOK09P2+-27	pop_10	271	339	124	132	127	191	238	238	134	154	351	367	224	236	222	242	144	144	213	213	116	122	90	98	208	224	172	172	115	121	197	199	118	140	240	330
IOK09P2+-28	pop_10	291	343	124	164	131	191	242	250	134	190	331	363	224	224	222	222	140	144	209	213	118	122	90	130	176	176	172	172	115	121	179	195	140	142	260	280
IOK09P2+-29	pop_10	283	291	132	132	127	159	238	266	126	166	315	363	224	224	206	230	140	140	201	237	116	118	90	106	192	196	172	172	115	115	183	187	118	158	230	280
IOK09P2+-30	pop_10	263	271	132	152	131	139	234	250	158	182	331	379	224	238	242	262	140	144	201	213	116	122	86	106	168	200	172	172	115	115	179	181	146	146	250	300
IOK09P2+-31	pop_10	307	315	132	132	131	159	242	246	190	206	343	355	240	245	218	222	140	144	213	243	116	118	106	118	196	208	172	172	115	121	183	187	146	158	230	280
IOK09P2+-32	pop_10	267	303	132	164	123	131	238	250	222	222	319	343	224	238	226	230	140	144	213	233	116	122	94	118	168	168	172	172	115	115	187	187	142	160	280	300
IOK09P2+-33	pop_10	271	303	132	132	131	151	242	246	134	222	343	347	224	244	226	238	144	144	201	209	116	122	90	94	180	216	172	172	115	119	195	195	136	146	280	290
IOK09P2+-34	pop_10	271	275	132	132	127	135	238	270	138	166	355	359	224	244	242	250	140	140	209	221	118	122	98	110	176	220	172	172	115	115	181	197	118	160	280	280
IOK09P2+-35	pop_10	275	283	132	164	131	191	254	266	134	166	311	379	224	244	226	246	140	144	213	213	116	118	90	106	176	216	172	172	115	115	181	197	160	164	260	300
IOK09P2+-36	pop_10	271	303	132	132	143	159	250	262	134	202	319	371	224	248	222	226	140	140	213	233	116	118	82	114	200	204	172	172	103	115	183	183	118	158	250	280
IOK09P2+-37	pop_10	271	311	124	152	123	135	238	266	158	214	311	315	224	224	238	238	144	144	225	225	116	118	94	106	188	204	172	172	115	115	181	201	142	160	280	280
IOK09P2+-39	pop_10	295	295	124	128	127	143	238	254	158	186	327	351	236	245	246	246	144	144	237	243	116	118	0	0	0	0	0	0	0	0	0	0	0	0	0	0
IOK09P2+-40	pop_10	251	287	164	164	135	139	238	242	154	194	343	391	224	232	218	242	144	144	213	217	116	122	94	106	168	196	172	172	115	115	183	191	142	160	240	300
IOK09P2+-41	pop_10	283	319	124	164	131	159	238	242	122	162	331	359	224	224	238	254	140	144	213	229	118	122	90	114	176	200	172	172	115	121	195	199	158	160	260	280
IOK09P2+-42	pop_10	283	335	132	152	135	139	238	250	174	182	327	359	224	232	226	230	144	144	213	247	116	122	90	98	204	224	172	172	121	121	181	191	118	142	230	280
IOK09P2+-43	pop_10	279	295	132	164	127	139	242	266	122	190	327	371	224	232	230	246	140	144	221	229	116	122	94	98	168	204	172	172	115	115	191	195	158	160	260	280
IOK09P2+-44	pop_10	287	323	132	132	131	135	262	270	178	186	343	359	245	248	238	242	144	144	213	235	116	120	106	106	176	208	172	172	115	115	181	191	142	160	260	280
IOK09P2+-45	pop_10	287	307	132	132	127	139	246	250	158	162	347	375	238	240	226	238	140	144	201	241	122	122	90	118	168	172	172	172	115	115	181	187	118	134	240	260
IOK09P2+-46	pop_10	271	295	124	164	127	131	242	250	154	186	307	359	224	245	230	238	144	144	213	237	116	118	94	114	204	220	172	172	115	115	179	179	142	146	280	280
IOK09P2+-47	pop_10	287	295	132	152	195	199	238	250	190	206	315	375	224	236	222	230	144	144	213	239	116	116	106	118	188	196	172	172	115	115	195	195	142	160	260	280
IOK09P2+-48	pop_10	267	271	132	152	135	199	238	242	170	198	319	343	224	244	226	238	140	144	213	225	116	122	114	130	176	196	172	172	115	115	197	199	160	160	240	280
IOK09P2+-49	pop_10	275	287	132	168	127	183	242	262	198	210	315	367	238	244	226	254	140	144	213	243	118	122	90	106	172	220	172	172	103	115	183	193	158	160	280	280
IOK09P2+-50	pop_10	271	311	132	152	123	195	246	258	138	186	351	359	224	232	218	250	140	144	213	213	116	122	90	114	196	204	172	172	115	115	181	181	118	160	260	280
DRO09F-1	pop_11	283	319	152	164	131	131	242	246	162	174	327	335	224	236	234	242	144	144	213	237	116	122	90	114	172	176	172	172	115	115	181	197	142	146	230	280
DRO09F-2	pop_11	283	287	132	164	131	143	254	286	166	186	327	347	232	236	234	250	140	144	213	225	116	116	106	114	176	208	172	172	115	115	183	195	140	146	230	280
DRO09F-4	pop_11	283	323	132	132	127	139	262	270	166	198	351	355	224	244	234	238	144	144	209	217	116	122	94	102	176	192	172	172	115	115	181	197	140	160	280	290
DRO09F-6	pop_11	263	331	124	132	127	143	246	270	150	198	315	363	224	236	246	250	140	144	229	237	120	122	90	110	168	176	172	172	115	115	181	181	134	140	280	300
DRO09F-7	pop_11	303	359	132	152	139	143	254	254	118	162	315	319	224	232	234	250	144	144	213	229	116	118	70	90	176	212	172	172	115	115	183	199	146	164	260	280
DRO09F-8	pop_11	295	319	132	164	131	135	234	254	162	182	323	355	224	244	234	250	140	144	233	237	116	118	94	110	176	212	172	172	115	115	195	197	142	146	240	290
DRO09F-9	pop_11	295	315	136	164	131	135	242	250	162	182	315	327	232	236	234	238	144	144	217	233	116	118	94	126	176	192	172	172	115	115	179	197	146	160	290	300
DRO09F-10	pop_11	263	279	132	132	127	131	246	246	174	198	327	351	224	236	234	246	144	144	217	225	116	122	110	114	172	192	172	172	115	115	197	197	160	160	210	280
DRO09F-12	pop_11	283	331	152	164	131	131	234	254	150	186	347	351	224	236	234	242	144	144	209	213	116	116	114	134	172	176	172	172	115	115	179	195	146	160	230	260
DRO09F-13	pop_11	263	359	136	152	127	135	246	250	166	198	351	363	224	224	242	246	140	144	217	229	118	122	102	110	168	208	172	172	115	115	179	197	140	160	230	280
DRO09F-14	pop_11	259	315	132	136	123	143	234	266	166	182	319	351	232	236	234	234	144	144	209	217	116	118	126	126	168	176	172	172	115	115	179	183	118	158	280	300
DRO09F-15	pop_11	243	311	124	164	135	187	246	250	166	194	351	367	228	244	238	242	140	140	209	213	118	122	86	90	176	212	172	172	115	121	179	181	142	160	230	280
DRO09F-18	pop_11	319	331	124	132	143	191	246	254	154	170	315	335	224	236	226	250	140	140	237	237	0	0	90	90	176	192	172	172	115	115	181	181	142	160	240	300
DRO09F-19	pop_11	263	315	132	132	127	135	234	270	142	182	355	363	224	232	238	246	144	144	233	237	116	118	94	102	192	192	172	172	115	115	181	197	140	146	280	290
DRO09F-21	pop_11	279	283	152	152	135	163	254	270	0	0	311	351	236	244	234	250	140	140	203	229	118	122	90	126	176	184	172	172	115	121	179	187	146	148	260	280
DRO09F-25	pop_11	303	315	132	132	135	147	242	242	118	166	327	355	244	244	234	234	144	144	213	233	116	118	70	94	212	212	172	172	115	115	181	181	146	164	290	290
DRO09F-27	pop_11	295	319	132	152	131	135	254	262	162	166	335	355	236	244	238	250	140	144	209	237	116	122	110	122	176	196	172	172	115	115	181	181	142	160	280	290
DRO09F-28	pop_11	283	283	164	164	127	143	246	286	186	194	347	355	224	236	234	242	140	144	213	213	116	116	98	134	172	176	172	172	115	115	197	197	160	160	230	280
DRO09F-31	pop_11	283	287	132	152	135	191	254	254	162	166	315	323	236	236	250	250	140	144	209	229	122	122	90	110	176	196	172	172	115	115	179	181	142	146	240	280
DRO09F-32	pop_11	295	319	132	164	139	143	234	262	166	166	327	327	238	244	234	238	144	144	209	209	116	116	90	122	176	212	172	172	115	115	181	183	142	146	290	300
DRO09P-1	pop_11	287	319	148	164	143	187	242	250	166	202	315	355	224	232	242	246	140	140	213	213	116	118	82	106	0	0	172	172	115	121	197	199	134	160	230	280
DRO09P-2	pop_11	243	287	152	164	135	139	250	278	118	154	315	323	236	248	242	242	140	140	213	233	116	122	90	110	168	196	172	172	115	115	181	183	134	160	280	280
DRO09P-3	pop_11	283	331	136	152	131	187	238	242	150	162	323	379	232	236	222	242	140	144	209	229	116	122	78	86	168	188	172	172	115	115	181	181	146	160	260	300
DRO09P-4	pop_11	259	287	152	152	159	187	250	270	154	154	335	347	224	224	234	242	140	144	213	241	116	118	82	90	172	172	172	172	115	115	187	191	140	160	280	280
DRO09P-5	pop_11	319	359	152	164	131	147	238	266	178	206	367	379	232	236	242	246	140	144	209	213	116	122	86	90	172	204	172	172	115	115	179	181	118	160	260	280
DRO09P-6	pop_11	319	319	132	164	127	131	246	274	178	186	327	347	232	232	238	254	144	144	213	217	116	122	82	90	172	176	172	172	115	115	181	181	118	146	280	280
DRO09P-7	pop_11	295	359	132	132	131	139	242	254	162	206	315	327	232	236	234	250	144	144	209	225	116	122	90	94	176	204	172	172	115	115	179	181	146	160	290	300
DRO09P-8	pop_11	283	359	132	164	131	143	250	254	166	230	315	351	224	224	234	242	144	144	229	229	116	122	90	118	176	192	172	172	115	121	181	183	146	160	280	280
DRO09P-9	pop_11	283	323	148	164	131	163	238	246	150	166	355	383	232	244	238	238	140	144	217	225	122	122	86	134	184	224	172	172	115	115	179	181	118	164	260	280
DRO09P-11	pop_11	243	303	132	132	127	131	254	266	170	206	327	379	224	232	222	234	140	140	201	217	116	122	82	90	176	192	172	172	115	115	181	181	140	142	230	260
DRO09P-12	pop_11	295	319	132	164	131	187	238	286	154	190	359	367	224	244	250	254	144	144	209	237	116	116	94	106	176	176	172	172	115	121	181	187	140	140	280	290
DRO09P-13	pop_11	267	295	164	164	131	131	238	246	170	190	335	399	232	236	238	246	140	144	229	233	122	122	106	114	168	196	172	172	103	115	179	191	140	160	290	300
DRO09P-14	pop_11	283	283	132	164	143	143	234	250	162	166	323	355	224	245	242	250	140	144	209	229	122	122	106	118	176	176	172	172	115	121	179	179	118	160	280	290
DRO09P-15	pop_11	319	319	132	164	123	139	254	278	186	194	343	347	224	224	226	250	140	144	209	213	116	122	90	94	168	176	172	172	103	115	181	191	146	158	260	280
DRO09P-16	pop_11	287	331	164	164	123	163	250	254	122	186	351	355	224	224	238	250	144	144	209	217	116	116	70	126	176	204	172	172	115	115	181	191	160	160	280	300
DRO09P-17	pop_11	263	287	148	152	131	143	246	286	178	202	315	367	224	236	226	246	140	140	217	221	122	122	90	110	176	212	172	172	115	115	191	197	160	160	230	280
DRO09P-18	pop_11	275	295	124	164	135	143	234	250	182	194	355	367	232	236	234	242	140	144	213	237	116	116	94	94	192	208	172	172	115	115	179	197	146	146	260	290
DRO09P-19	pop_11	259	315	132	132	143	163	246	246	122	206	335	379	224	232	234	238	140	144	225	229	116	118	90	106	204	212	172	172	115	121	181	197	140	160	260	290
DRO09P-21	pop_11	319	319	132	136	135	143	242	242	162	162	327	355	236	244	234	242	140	144	213	225	116	122	86	90	200	212	172	172	115	115	181	183	142	158	290	300
DRO09P-22	pop_11	259	263	132	152	143	159	254	262	154	194	335	335	224	244	234	238	140	144	213	213	116	122	90	134	172	176	172	172	115	115	181	199	146	160	280	280
DRO09P-23	pop_11	243	275	140	152	131	131	238	270	194	194	315	315	224	224	234	242	144	144	213	217	116	116	94	106	192	196	172	172	115	115	179	181	118	140	280	280
DRO09P-24	pop_11	283	295	164	168	123	135	246	286	162	206	335	367	224	244	238	250	140	144	209	221	116	116	118	130	168	176	172	172	103	121	181	181	140	146	260	290
DRO09P-25	pop_11	0	0	0	0	0	0	0	0	0	0	0	0	224	232	238	238	140	144	225	229	122	122	90	94	176	184	172	172	115	115	179	181	118	118	260	290
DRO09P-26	pop_11	319	319	164	168	135	135	246	286	178	202	315	343	224	224	234	246	144	144	209	217	116	116	90	94	176	184	172	172	121	121	181	187	140	160	250	280
DRO09P-27	pop_11	319	331	132	152	139	163	238	242	118	170	319	343	224	244	242	246	140	144	213	221	122	122	90	94	172	212	172	172	115	115	179	181	134	146	260	280
DRO09P-29	pop_11	287	331	164	164	135	135	250	250	166	194	351	351	232	248	234	242	144	144	229	237	116	122	78	110	168	188	172	172	103	115	183	191	146	146	280	300
DRO09P-30	pop_11	267	319	164	164	135	143	234	238	166	190	335	351	236	245	234	234	140	140	209	237	116	122	78	106	168	176	172	172	115	115	179	181	140	142	260	290
DRO09P-31	pop_11	267	319	132	164	131	187	254	262	142	194	319	371	232	236	234	234	140	144	209	233	116	118	90	102	192	192	172	172	115	115	183	183	140	140	260	290
DRO09P-32	pop_11	299	319	132	152	143	187	250	266	138	202	315	367	224	224	222	226	140	144	217	233	116	118	82	94	168	172	172	172	115	115	181	197	160	160	260	280
PEN09P-1	pop_12	295	307	132	152	135	143	238	254	170	174	367	367	236	245	230	234	140	144	221	225	116	118	70	106	168	208	172	172	115	121	181	181	140	142	280	280
PEN09P-2	pop_12	291	339	132	164	127	131	250	254	150	222	319	327	224	236	222	238	140	144	213	233	118	118	114	118	188	204	172	172	115	115	179	191	140	160	280	280
PEN09P-4	pop_12	323	323	152	164	127	135	262	262	166	222	335	375	224	244	222	242	140	140	213	221	118	122	90	90	216	216	172	172	103	115	179	187	146	160	260	280
PEN09P-5	pop_12	299	339	152	152	127	143	234	242	162	174	351	395	232	244	226	234	140	140	213	233	116	118	90	102	188	188	172	172	115	121	189	201	142	160	230	230
PEN09P-6	pop_12	259	327	124	152	131	187	246	246	166	174	339	347	224	238	230	234	140	140	233	237	116	116	94	122	176	216	172	172	115	121	181	185	134	160	230	280
PEN09P-7	pop_12	299	339	132	132	127	127	242	254	150	174	351	351	228	244	226	234	140	144	213	233	118	118	94	122	172	188	172	172	115	115	181	181	142	160	260	280
PEN09P-8	pop_12	275	283	132	132	143	147	242	254	158	222	327	339	224	236	234	250	144	144	201	225	118	122	98	118	192	192	172	172	115	121	187	201	160	160	230	280
PEN09P-9	pop_12	279	283	128	164	187	191	238	242	146	150	319	395	232	236	226	234	140	140	201	233	116	122	82	130	220	220	172	172	115	115	183	189	118	148	230	230
PEN09P-10	pop_12	295	323	152	152	131	191	262	262	134	166	339	351	232	236	222	246	140	140	213	233	116	118	86	90	172	188	172	172	115	115	179	197	118	160	230	290
PEN09P-11	pop_12	291	327	124	132	131	163	250	266	162	174	303	335	228	232	238	242	140	144	201	237	118	122	90	102	168	216	172	172	115	115	181	195	134	142	280	300
PEN09P-12	pop_12	263	319	132	152	123	191	250	250	150	222	315	339	224	245	242	246	140	144	201	243	116	116	86	130	204	212	172	172	115	115	181	199	160	160	230	260
PEN09P-13	pop_12	283	343	132	152	147	187	254	258	174	230	343	343	238	249	206	238	144	144	213	233	116	122	90	90	168	204	172	172	115	119	191	195	140	142	230	260
PEN09P-14	pop_12	283	283	128	152	123	127	246	250	170	178	319	355	224	236	234	234	140	144	213	233	116	116	106	114	172	256	172	172	115	121	181	183	160	160	230	300
PEN09P-16	pop_12	311	339	132	152	143	147	242	250	170	174	359	375	232	238	222	242	140	144	213	233	116	116	98	114	168	204	172	172	115	115	181	201	118	134	280	300
PEN09P-17	pop_12	319	339	152	168	123	187	242	242	174	214	315	355	228	236	234	242	140	140	213	213	116	122	90	106	192	216	172	172	115	115	183	195	160	160	280	280
PEN09P-18	pop_12	291	315	132	132	127	127	238	250	150	210	327	375	228	238	206	230	140	140	225	243	116	116	86	122	176	200	172	172	115	121	179	201	148	160	280	280
PEN09P-19	pop_12	291	319	128	132	127	191	238	250	122	170	319	335	224	236	226	230	140	144	213	213	118	122	110	114	176	204	172	172	115	115	181	191	118	140	230	280
PEN09P-20	pop_12	303	319	152	164	127	187	238	250	158	178	335	363	228	236	218	230	140	140	213	245	118	122	106	114	196	212	172	172	115	115	181	199	140	148	280	300
PEN09P-22	pop_12	279	287	132	132	143	187	242	274	202	222	335	363	224	224	206	242	140	144	213	243	120	122	114	122	212	216	172	172	115	121	179	187	118	158	250	280
PEN09P-23	pop_12	287	291	152	152	123	131	242	250	134	182	339	347	228	236	222	234	140	144	217	233	116	122	86	106	220	220	172	172	115	115	179	181	134	160	230	280
PEN09P-24	pop_12	259	291	132	132	127	143	238	242	178	186	335	375	224	240	234	242	140	140	201	217	118	118	86	98	192	212	172	172	115	115	181	191	142	160	230	230
PEN09P-25	pop_12	283	283	124	132	127	131	246	262	162	174	315	327	232	238	226	226	140	140	213	221	116	122	102	118	200	204	172	172	115	115	181	201	118	160	230	280
PEN09P-26	pop_12	287	287	132	164	143	195	238	266	158	222	339	347	232	242	230	246	140	140	213	221	118	122	86	106	172	216	172	172	115	115	181	181	160	160	280	280
PEN09P-28	pop_12	319	319	132	132	127	127	238	254	158	186	343	347	224	238	210	226	140	140	201	237	122	122	106	122	168	188	172	172	115	115	191	199	160	160	260	260
PEN09P-29	pop_12	307	339	132	152	127	191	254	262	174	174	339	343	224	232	234	234	140	140	213	213	116	116	122	122	188	200	172	172	115	121	181	197	118	160	230	280
PEN09P-30	pop_12	263	331	132	164	131	159	238	262	142	214	359	371	224	232	206	226	140	144	233	233	116	118	90	122	196	200	172	172	115	121	181	181	118	160	230	280
PEN09P-31	pop_12	287	319	132	132	131	175	246	254	162	202	339	343	224	244	230	230	140	144	225	233	122	122	86	118	168	172	172	172	115	115	181	181	148	160	230	300
PEN09P-32	pop_12	255	287	132	132	139	159	246	262	162	186	355	387	224	232	242	242	140	144	213	229	116	116	0	0	0	0	0	0	0	0	0	0	0	0	0	0
PEN09P-33	pop_12	267	299	128	132	187	191	242	246	214	222	335	355	224	232	206	226	144	144	213	243	116	122	90	94	168	192	172	172	115	115	183	187	142	160	280	290
PEN09P-34	pop_12	307	323	132	168	127	191	254	262	122	226	327	367	238	238	230	242	144	144	243	243	116	122	94	114	168	176	172	172	115	121	181	183	140	160	280	300
PEN09P-35	pop_12	271	283	124	152	127	131	262	270	166	194	347	371	224	244	234	250	140	144	233	245	118	118	0	0	0	0	0	0	0	0	0	0	0	0	0	0
PEN09P-37	pop_12	291	339	128	164	127	135	238	242	138	174	335	395	224	236	234	238	140	144	213	213	118	118	90	122	176	200	172	172	115	115	179	185	160	160	280	280
PEN09P-38	pop_12	263	283	132	152	127	163	246	250	170	174	323	355	232	232	234	242	140	144	201	209	116	124	98	114	172	188	172	172	115	115	193	197	150	160	260	280
PEN09P-39	pop_12	287	355	132	152	127	131	250	262	150	202	339	375	244	244	226	238	140	140	213	213	118	122	86	86	184	204	172	172	115	115	181	195	118	160	230	230
PEN09P-40	pop_12	271	307	132	132	127	163	242	254	182	186	323	351	236	244	226	238	140	144	213	213	116	124	90	110	172	216	172	172	115	115	193	199	150	160	230	280
PEN09P-41	pop_12	247	263	132	164	127	127	246	254	142	182	339	375	224	244	218	230	140	144	213	221	118	118	94	114	168	216	172	172	103	115	181	181	160	160	210	240
PEN09P-42	pop_12	315	323	124	132	127	191	250	250	150	166	351	375	232	236	206	246	140	140	201	237	116	116	86	94	176	176	172	172	115	115	189	217	148	160	280	280
PEN09P-43	pop_12	0	0	152	152	123	123	0	0	0	0	0	0	224	244	230	242	140	144	213	229	116	118	70	94	216	248	172	172	115	115	181	181	142	160	230	280
VRN09F-1	pop_13	279	291	128	144	139	143	246	258	174	186	331	355	224	252	230	242	140	144	221	233	116	122	106	122	200	212	172	172	103	115	181	183	146	160	230	250
VRN09F-3	pop_13	283	323	128	152	127	163	238	242	122	186	355	399	224	228	230	242	140	144	213	233	116	122	114	114	172	176	172	172	115	115	183	195	160	160	230	280
VRN09F-5	pop_13	287	291	152	152	127	159	0	0	174	178	323	375	224	228	222	234	140	140	213	221	116	120	90	130	200	204	172	172	115	115	181	195	142	142	210	300
VRN09F-6	pop_13	295	303	132	152	131	131	254	262	162	202	347	355	228	228	202	226	140	144	225	229	118	122	106	114	172	172	172	172	115	115	181	195	146	160	290	300
VRN09F-7	pop_13	267	287	132	132	127	143	238	266	146	166	335	387	224	244	242	258	140	144	217	229	116	120	90	94	176	220	172	172	103	115	181	187	140	158	230	260
VRN09F-8	pop_13	287	287	152	152	127	159	246	250	174	202	335	371	245	252	230	242	140	144	213	237	114	118	90	130	172	212	172	172	115	115	181	187	118	160	210	290
VRN09F-9	pop_13	307	327	132	152	127	175	246	254	202	210	351	355	224	245	202	242	140	144	201	217	118	122	94	94	172	172	172	172	115	115	179	197	148	160	230	260
VRN09F-10	pop_13	295	295	124	132	127	131	238	238	162	226	335	343	224	224	222	250	140	144	209	217	116	122	70	90	188	196	172	172	115	115	179	183	134	146	230	300
VRN09F-12	pop_13	287	291	132	164	127	191	238	250	174	210	335	339	242	245	230	258	144	144	209	213	116	116	94	110	220	224	172	172	115	115	183	183	134	158	260	280
VRN09F-13	pop_13	283	331	128	152	123	127	246	262	166	178	331	363	238	244	230	230	140	144	225	233	118	118	90	98	172	216	172	172	115	115	181	197	146	160	230	300
VRN09F-14	pop_13	251	303	124	152	127	127	238	250	122	182	335	359	224	232	230	250	140	144	213	221	116	118	86	90	172	172	172	172	115	115	181	181	134	160	260	290
VRN09F-17	pop_13	259	271	152	164	127	143	246	254	162	166	319	343	228	238	226	234	140	144	213	241	116	122	114	114	196	204	172	172	115	115	181	181	134	146	260	280
VRN09F-19	pop_13	283	287	128	152	127	143	238	238	170	194	347	407	224	244	222	226	140	144	213	233	122	122	86	122	212	212	172	172	115	115	181	183	146	158	230	300
VRN09F-20	pop_13	279	291	152	152	131	191	238	242	150	162	343	399	232	232	230	234	140	140	201	213	116	118	118	130	168	168	172	172	115	121	181	187	160	162	280	290
VRN09F-21	pop_13	283	295	124	152	127	187	238	246	162	166	319	343	238	244	230	230	140	144	213	213	116	118	90	114	164	196	172	172	115	115	181	195	160	160	290	300
VRN09F-22	pop_13	307	323	124	132	127	135	238	250	158	202	351	351	244	248	242	250	140	140	209	217	118	122	94	94	192	216	172	172	115	115	197	201	134	160	230	300
VRN09F-23	pop_13	287	355	152	168	131	131	238	238	146	226	343	355	224	238	230	234	140	144	213	225	116	118	90	118	176	216	172	172	115	115	181	183	146	158	300	300
VRN09F-24	pop_13	283	323	132	168	135	175	238	238	162	170	343	363	244	244	218	230	140	140	213	239	118	120	90	114	172	176	172	172	115	115	195	197	160	160	260	300
VRN09F-25	pop_13	279	287	132	152	127	139	250	250	158	198	371	375	228	244	230	242	140	144	213	213	118	122	110	114	200	212	172	172	115	115	181	195	158	160	230	280
VRN09F-26	pop_13	271	275	124	124	143	191	246	246	162	214	335	371	224	224	206	226	140	144	221	225	116	118	82	82	164	208	172	172	121	121	181	195	146	160	230	300
VRN09F-29	pop_13	287	315	152	152	127	135	238	262	166	186	335	347	224	228	222	234	140	144	217	241	116	116	106	114	204	212	172	172	115	115	183	187	134	160	290	300
VRN09F-30	pop_13	279	323	132	140	127	127	238	262	162	202	335	347	244	245	226	238	140	144	201	225	116	122	90	118	192	228	172	172	115	115	181	183	146	164	280	280
VRN09F-31	pop_13	295	319	132	132	127	131	246	254	178	190	335	343	228	244	202	234	140	144	201	217	116	122	86	106	172	216	172	172	115	115	179	195	146	160	280	300
VRN09F-33	pop_13	275	327	132	152	127	131	238	262	142	178	335	343	228	248	222	222	144	144	221	229	116	122	106	114	172	224	172	172	115	117	183	195	146	160	230	300
VRN09P-1	pop_13	287	291	164	168	131	139	238	242	150	182	311	359	232	244	222	250	140	144	201	225	116	122	106	130	212	216	172	172	115	115	181	181	146	148	290	290
VRN09P-2	pop_13	307	319	164	168	131	175	250	250	166	174	343	367	238	244	202	242	140	140	209	217	116	118	90	114	196	224	172	172	115	115	179	181	160	162	280	300
VRN09P-3	pop_13	283	327	128	132	135	143	238	246	174	182	347	351	224	228	230	246	144	144	213	229	116	122	106	114	172	204	172	172	115	115	181	191	146	160	230	280
VRN09P-4	pop_13	247	323	124	132	127	187	238	262	122	174	335	375	228	240	222	234	140	140	229	239	116	118	86	98	196	212	172	172	115	121	181	197	146	158	230	280
VRN09P-5	pop_13	279	283	152	152	127	135	254	254	150	178	335	335	232	236	230	242	140	144	209	241	118	122	82	90	204	216	172	172	115	115	181	183	134	160	280	300
VRN09P-6	pop_13	283	303	152	168	127	163	246	250	150	154	351	363	224	228	226	250	140	140	241	247	118	122	110	114	204	216	172	172	115	115	187	191	146	158	260	300
VRN09P-7	pop_13	283	299	128	152	131	139	238	246	158	174	339	359	224	236	242	250	140	144	213	221	118	122	94	106	172	212	172	172	115	115	181	195	142	160	280	290
VRN09P-8	pop_13	271	295	152	152	127	191	238	242	130	230	335	367	224	244	234	246	140	140	209	221	116	118	94	110	168	196	172	172	115	115	187	191	162	164	280	300
VRN09P-9	pop_13	291	291	132	152	123	139	238	250	130	194	323	343	228	248	234	254	144	144	241	243	116	122	90	106	172	216	172	172	115	115	187	195	134	146	280	290
VRN09P-10	pop_13	263	351	124	164	127	187	246	262	122	166	363	399	228	232	222	222	144	144	221	239	118	122	98	118	168	168	172	172	115	121	181	191	158	160	280	280
VRN09P-11	pop_13	263	367	132	164	127	131	254	262	178	206	351	387	228	228	226	242	140	144	213	235	118	122	102	114	204	208	172	172	103	115	181	181	146	148	230	260
VRN09P-12	pop_13	267	315	128	152	127	187	238	246	178	226	339	367	238	248	226	242	140	144	213	229	116	118	118	122	180	216	172	172	115	121	187	189	134	142	280	280
VRN09P-13	pop_13	291	315	124	132	127	135	238	254	158	162	375	383	232	248	202	226	140	144	225	233	116	116	94	106	168	192	172	172	115	121	179	197	138	146	260	290
VRN09P-14	pop_13	243	263	132	164	131	191	246	262	122	190	347	351	238	244	222	258	140	140	209	241	118	122	98	130	176	216	172	172	115	115	179	195	146	160	260	290
VRN09P-15	pop_13	291	291	132	152	127	127	246	254	174	222	363	383	245	248	234	250	140	144	209	225	122	122	98	106	176	176	172	172	115	121	181	187	134	148	230	230
VRN09P-16	pop_13	291	303	132	152	127	187	262	262	150	206	339	363	224	232	222	242	140	144	213	239	122	122	94	94	192	208	172	172	115	115	183	189	160	164	240	290
VRN09P-17	pop_13	287	323	132	148	135	135	246	254	174	202	335	383	245	245	206	222	140	144	213	225	116	116	86	118	196	204	172	172	115	115	181	187	140	162	260	280
VRN09P-18	pop_13	271	279	132	152	131	131	238	262	170	170	319	327	228	232	222	242	140	140	213	237	116	118	86	102	192	204	172	172	115	121	183	195	134	146	290	300
VRN09P-19	pop_13	255	279	148	164	187	191	238	254	182	194	363	387	228	244	242	242	140	144	221	245	116	122	86	114	168	208	172	172	115	115	181	187	146	160	230	280
VRN09P-20	pop_13	251	251	152	152	131	131	238	238	170	182	351	359	242	248	202	238	140	144	213	225	116	122	86	102	172	196	172	172	115	121	181	187	142	142	230	300
VRN09P-21	pop_13	291	311	132	168	175	179	238	250	150	162	343	359	224	224	234	250	144	144	209	241	122	122	86	86	176	180	172	172	115	115	181	197	134	160	300	300
VRN09P-22	pop_13	279	295	152	152	123	147	242	254	202	206	339	359	244	244	226	242	140	144	209	213	118	118	86	106	176	176	172	172	115	115	189	203	134	160	240	280
VRN09P-23	pop_13	283	331	124	148	127	187	238	238	166	182	339	351	224	236	246	254	140	144	213	213	118	118	90	90	176	204	172	172	121	121	179	181	134	146	280	290
VRN09P-25	pop_13	287	311	132	164	127	195	238	250	130	170	339	351	245	248	234	242	140	144	201	225	116	116	90	106	172	176	172	172	115	121	179	187	160	160	290	290
VRN09P-26	pop_13	263	283	124	132	127	135	246	250	126	174	363	383	236	244	238	246	140	144	213	221	116	118	94	106	176	204	172	172	115	121	181	197	134	160	280	300
VRN09P-27	pop_13	247	275	124	140	131	187	238	250	122	174	347	363	228	244	242	246	140	140	221	221	116	118	82	94	168	188	172	172	115	115	181	189	142	162	280	300
VRN09P-28	pop_13	267	315	152	152	127	175	250	254	166	174	323	351	224	245	242	254	144	144	221	229	116	122	94	106	176	176	172	172	115	115	181	195	142	146	230	260
VRN09P-29	pop_13	259	327	128	132	127	191	242	246	174	222	343	407	228	236	234	242	140	140	243	245	122	124	86	130	164	192	172	172	115	121	187	195	118	146	280	300
VRN09P-30	pop_13	283	331	124	152	127	127	250	266	150	170	343	363	245	248	226	242	144	144	217	229	116	118	86	126	204	204	172	172	115	115	181	189	134	160	290	300
VRN09P-31	pop_13	287	291	124	124	127	131	242	254	166	166	343	351	224	245	230	242	140	140	213	233	118	122	98	106	164	176	172	172	115	115	181	197	140	160	260	300
VRN09P-32	pop_13	283	319	140	152	123	191	246	262	162	174	331	383	232	242	226	242	140	140	213	241	116	118	94	122	176	180	172	172	115	115	181	195	160	160	280	330
SID09F-1	pop_14	0	0	0	0	0	0	0	0	0	0	0	0	232	244	238	242	140	144	225	233	118	122	90	90	176	212	172	172	115	121	181	183	142	146	280	290
SID09F-2	pop_14	275	339	132	132	127	131	246	250	182	182	339	363	224	224	238	242	140	144	225	229	118	120	90	106	168	168	172	172	115	121	183	183	160	160	260	280
SID09F-3	pop_14	291	307	124	164	123	135	242	270	174	198	339	363	224	224	230	230	140	144	229	243	116	122	110	122	188	192	172	172	115	117	181	195	142	158	230	250
SID09F-4	pop_14	291	299	164	164	131	135	238	238	174	194	351	363	224	236	230	242	140	144	213	233	118	118	90	110	188	192	172	172	115	115	187	187	134	160	250	280
SID09F-6	pop_14	275	291	132	132	163	163	238	246	0	0	339	339	224	224	230	246	140	144	217	237	116	118	94	114	180	192	172	172	115	121	189	195	142	160	210	280
SID09F-9	pop_14	287	367	152	164	131	143	254	258	166	178	331	355	224	224	238	246	140	140	213	217	116	116	90	90	192	220	172	172	115	115	189	197	118	160	230	230
SID09F-12	pop_14	251	295	128	164	147	163	250	254	154	170	339	343	224	245	230	246	140	144	221	237	116	118	94	114	192	208	172	172	115	121	181	191	142	160	260	280
SID09F-13	pop_14	271	283	132	132	127	131	238	262	166	166	327	327	232	232	234	238	144	144	209	225	116	116	90	90	176	192	172	172	115	115	181	183	140	142	240	290
SID09F-15	pop_14	251	343	128	152	163	187	246	246	0	0	319	339	224	240	230	238	140	144	209	213	118	122	94	114	184	192	172	172	115	121	181	189	140	160	260	280
SID09F-16	pop_14	251	251	132	132	123	127	250	254	130	190	339	343	236	240	238	242	144	144	237	237	118	118	86	114	192	216	172	172	115	121	189	197	134	142	280	280
SID09F-18	pop_14	255	351	132	164	139	159	238	246	146	194	347	395	238	240	234	242	140	140	213	237	116	118	94	114	176	212	168	172	115	121	191	191	142	146	230	280
SiD09F-23	pop_14	0	0	0	0	0	0	0	0	0	0	0	0	232	236	230	234	140	144	201	229	118	120	86	126	184	196	172	172	115	115	179	187	134	146	250	300
SiD09F-25	pop_14	267	311	124	152	123	131	250	258	166	218	347	363	224	224	234	238	140	144	229	229	116	116	94	98	192	196	172	172	115	121	177	187	142	146	230	280
SiD09F-26	pop_14	263	339	132	156	127	187	250	250	170	198	347	391	224	248	226	254	140	144	201	229	118	120	94	106	168	204	172	172	115	119	187	195	158	160	260	280
SiD09F-32	pop_14	263	295	132	152	127	127	238	238	138	182	319	363	224	237	226	234	144	144	225	229	116	118	90	114	200	204	172	172	115	115	183	199	142	160	230	280
SID09P-1	pop_14	311	331	124	152	123	143	242	242	174	174	375	375	224	228	230	254	140	144	201	213	118	122	114	134	188	216	172	172	115	115	181	183	146	160	260	290
SID09P-2	pop_14	267	323	132	152	135	163	238	242	170	222	339	351	240	249	222	222	140	144	209	225	116	118	106	114	180	220	172	172	115	115	181	181	142	160	230	300
SID09P-3	pop_14	275	367	132	140	139	163	266	266	130	202	347	351	224	232	230	254	140	144	213	225	116	116	114	126	172	220	172	172	115	117	179	187	142	158	280	290
SID09P-4	pop_14	271	295	124	152	135	159	238	242	166	178	347	363	232	238	226	242	140	140	213	217	122	122	90	134	208	212	172	172	115	115	181	183	160	162	240	280
SID09P-5	pop_14	263	367	164	164	131	131	238	254	170	198	323	359	224	244	210	246	140	140	201	229	118	118	94	118	168	172	172	172	115	121	181	183	146	160	280	280
SID09P-6	pop_14	335	343	132	132	127	191	250	266	122	190	327	331	224	224	230	242	144	144	213	229	116	122	90	94	220	220	172	172	115	115	181	197	160	164	230	280
SID09P-7	pop_14	283	335	124	132	127	143	238	246	162	194	323	383	224	224	226	262	140	144	213	237	116	122	70	90	172	176	172	172	115	115	179	191	134	164	240	260
SID09P-8	pop_14	263	271	132	152	127	127	238	238	154	174	335	343	244	244	230	234	140	144	213	213	116	118	106	126	168	196	172	172	115	121	181	197	160	164	230	260
SID09P-9	pop_14	287	319	124	152	127	143	246	262	170	202	335	371	224	224	234	254	144	144	213	237	116	118	82	94	176	212	172	172	115	115	181	181	142	142	260	280
SID09P-10	pop_14	271	331	124	124	139	159	238	246	178	230	347	367	224	252	238	238	140	140	213	217	118	118	90	98	196	200	172	172	115	115	181	195	134	160	240	240
SID09P-11	pop_14	287	303	152	152	135	143	246	250	170	186	343	383	224	232	222	230	140	140	201	213	116	116	98	126	168	204	172	172	115	115	181	193	142	146	250	260
SID09P-12	pop_14	291	311	124	152	191	191	238	254	158	174	347	351	238	240	242	246	144	144	201	221	118	118	94	98	180	208	172	172	121	121	195	197	134	146	280	280
SID09P-13	pop_14	295	299	132	152	127	143	238	246	174	190	319	379	244	244	238	242	144	144	201	213	116	122	98	114	196	212	172	172	115	121	183	197	146	160	230	260
SID09P-14	pop_14	299	311	132	152	135	143	238	246	182	230	335	339	224	248	238	242	140	144	201	217	116	116	82	114	168	196	172	172	115	121	179	189	146	160	230	280
SID09P-15	pop_14	255	323	132	132	127	127	238	254	162	194	371	391	224	224	230	230	140	144	201	213	116	118	82	90	176	212	172	172	117	121	183	197	160	160	280	280
SID09P-16	pop_14	259	287	152	156	127	131	254	274	166	174	327	335	236	248	226	234	140	144	209	217	122	122	94	98	176	176	172	172	115	121	181	181	140	146	230	280
SID09P-17	pop_14	307	323	132	152	127	163	250	254	178	202	335	359	0	0	0	0	0	0	0	0	0	0	90	114	168	208	172	172	117	121	183	193	134	142	260	260
SID09P-19	pop_14	275	287	132	152	127	131	238	246	178	178	343	343	224	244	222	250	140	140	213	213	116	122	90	118	172	172	172	172	115	121	181	181	142	142	250	290
SID09P-20	pop_14	259	283	124	152	127	131	258	262	166	182	351	355	224	252	230	246	144	144	213	213	116	118	98	118	172	176	172	172	115	115	187	187	140	146	260	300
SID09P-21	pop_14	267	275	164	164	127	135	250	278	166	170	331	343	224	244	234	254	140	140	217	217	116	118	94	114	188	196	172	172	115	121	181	197	160	160	260	280
SID09P-22	pop_14	251	307	152	164	123	159	238	258	178	194	339	355	224	244	206	230	140	144	201	229	116	122	90	94	196	208	172	172	115	115	181	197	160	160	230	260
SID09P-23	pop_14	267	323	132	152	127	187	242	258	186	186	327	351	224	244	222	234	140	140	221	229	116	120	90	94	192	216	172	172	115	115	183	195	146	158	250	260
SID09P-24	pop_14	271	287	132	132	183	187	238	238	138	230	343	375	224	245	234	262	144	144	221	221	116	126	94	98	196	248	172	172	115	115	183	197	142	160	280	280
SID09P-25	pop_14	263	367	128	164	131	139	238	246	122	166	359	383	224	244	230	242	140	144	217	217	116	118	90	106	176	224	172	172	115	115	191	199	160	160	250	260
SID09P-26	pop_14	251	287	140	152	127	127	246	266	130	150	339	347	224	232	206	230	140	144	213	229	116	116	86	86	164	212	172	172	115	115	181	187	134	158	230	280
SID09P-27	pop_14	275	287	156	168	131	163	238	238	162	230	347	363	232	232	230	250	140	144	213	237	118	122	86	126	192	212	172	172	115	117	183	187	142	146	210	230
SID09P-28	pop_14	279	339	124	128	139	191	254	286	162	166	331	367	224	232	230	238	140	140	229	245	118	122	90	110	168	188	172	172	115	115	181	189	142	160	210	260
SID09P-29	pop_14	291	371	132	164	183	191	242	258	154	206	315	319	232	238	242	250	140	144	237	239	116	122	94	126	172	204	172	172	115	121	181	183	134	160	260	280
SID09P-30	pop_14	307	315	132	132	139	147	234	270	166	178	351	383	224	242	238	242	144	144	201	213	116	118	94	114	184	200	172	172	115	121	195	199	142	142	240	300
SID09P-32	pop_14	263	295	132	152	139	175	238	242	122	178	355	363	232	236	242	262	140	144	213	213	116	116	90	94	172	208	172	172	115	115	183	199	140	160	260	280
SID09P-33	pop_14	299	311	152	152	127	159	246	250	150	186	339	343	228	244	246	246	144	144	201	213	116	118	98	118	172	200	172	172	115	119	181	187	142	160	230	280
SID09P-35	pop_14	283	307	164	164	159	163	238	238	0	0	331	363	245	248	234	238	144	144	213	231	118	120	94	110	176	184	172	172	117	121	181	181	134	142	280	290
SID09P-36	pop_14	275	295	128	152	131	135	242	266	166	174	363	363	232	237	226	242	140	140	213	213	116	122	90	106	168	208	172	172	115	115	187	199	160	162	280	280
SID09P-37	pop_14	275	311	152	164	131	139	246	266	210	230	379	395	244	244	234	242	140	144	213	229	118	122	102	114	188	212	172	172	115	115	189	195	118	160	280	300
SID09P-38	pop_14	287	307	124	148	175	187	238	258	118	162	307	379	224	236	230	246	140	144	201	209	122	122	86	118	172	176	172	172	115	115	181	195	142	146	280	280
SID09P-39	pop_14	263	307	128	132	123	127	246	250	122	170	379	387	224	248	234	242	144	144	213	213	116	118	90	118	192	208	172	172	115	121	181	199	158	160	250	280
SID09P-40	pop_14	307	319	148	152	135	163	242	262	158	178	363	371	236	240	226	250	144	144	221	245	116	118	90	94	168	196	172	172	115	115	181	183	140	160	240	300
SID09P-41	pop_14	279	311	132	132	131	143	238	270	162	182	323	331	240	244	226	230	140	144	201	213	116	118	70	114	168	192	172	172	115	115	187	199	146	160	240	240
SID09P-42	pop_14	275	295	132	132	131	135	246	246	166	206	323	339	224	232	226	242	140	144	213	213	118	122	106	106	192	204	172	172	115	121	181	191	146	158	260	280
SID09P-43	pop_14	323	367	132	164	127	135	250	254	174	178	343	391	224	224	242	254	140	140	201	217	118	118	90	126	188	212	172	172	117	117	183	191	140	160	260	280
VLT09F-1	pop_15	279	315	152	168	135	135	246	266	162	182	347	351	232	244	234	234	140	140	213	213	116	118	86	86	192	196	172	172	115	121	185	187	134	146	230	230
VLT09F-2	pop_15	263	279	132	156	135	187	238	238	150	178	335	339	224	244	238	238	144	144	201	213	118	122	114	114	196	216	172	172	115	117	181	195	142	142	260	280
VLT09F-3	pop_15	299	307	124	148	127	135	246	250	134	162	331	347	228	232	230	266	144	144	213	233	118	118	106	118	208	208	172	172	115	115	187	187	134	160	280	290
VLT09F-4	pop_15	275	347	132	132	127	163	242	246	166	194	327	351	224	232	230	234	140	144	213	213	118	122	90	106	184	196	172	172	115	121	187	195	134	158	230	240
VLT09F-5	pop_15	271	319	124	132	127	127	238	246	166	182	327	343	224	244	230	238	140	144	217	225	118	122	90	114	184	196	172	172	115	115	183	195	118	142	260	260
VLT09F-6	pop_15	323	355	132	132	123	187	250	270	134	222	315	347	228	244	222	246	140	140	201	201	116	116	106	126	212	216	172	172	115	121	181	195	134	146	230	260
VLT09F-7	pop_15	279	307	132	140	127	127	246	250	150	166	327	331	224	236	242	250	140	144	213	213	122	122	94	126	196	204	172	172	115	115	181	197	118	160	280	280
VLT09F-8	pop_15	307	331	132	140	131	135	238	246	190	210	343	351	236	238	242	242	140	144	213	213	116	118	86	118	176	208	172	172	103	115	181	191	142	146	260	290
VLT09F-10	pop_15	279	319	132	152	131	131	242	266	130	134	319	347	238	240	234	266	140	140	213	231	118	122	0	0	0	0	0	0	0	0	0	0	0	0	0	0
VLT09F-11	pop_15	275	283	132	132	163	175	238	238	194	198	355	383	244	244	226	258	140	140	213	213	116	118	90	114	176	220	172	172	115	115	181	191	142	160	230	260
VLT09F-15	pop_15	275	315	132	132	127	159	262	266	134	170	323	367	224	232	206	254	144	144	225	239	120	122	114	118	196	208	172	172	115	115	181	181	118	142	260	280
VLT09F-16	pop_15	279	295	124	132	135	163	238	262	170	198	343	347	240	244	206	226	144	144	213	213	116	116	90	114	176	256	172	172	115	121	183	195	160	160	260	290
VLT09F-17	pop_15	295	319	132	140	131	163	238	246	162	198	343	363	224	238	226	250	140	144	213	233	116	122	86	114	176	188	172	172	115	115	179	191	160	160	230	260
VLT09F-18	pop_15	299	315	132	144	127	135	238	246	182	186	327	343	232	244	234	238	140	140	213	213	116	118	86	90	204	208	172	172	115	115	187	189	146	160	280	280
VLT09F-21	pop_15	275	287	132	152	127	195	238	238	122	214	343	351	240	248	238	262	144	144	217	229	118	122	90	130	168	192	172	172	115	115	187	187	154	160	260	280
VLT09F-22	pop_15	259	303	124	124	127	135	238	238	170	206	347	355	224	240	238	242	140	140	209	231	116	118	90	118	196	212	172	172	103	115	187	197	146	158	230	300
VLT09F-25	pop_15	271	307	152	164	131	143	250	266	134	166	319	335	232	238	234	242	144	144	213	225	118	118	86	90	208	220	172	172	115	121	185	191	134	160	210	230
VLT09F-26	pop_15	271	287	124	164	131	147	238	250	154	182	343	355	248	248	206	234	144	144	225	233	118	122	90	118	204	220	172	172	115	115	187	191	142	160	210	230
VLT09F-29	pop_15	279	355	132	152	131	135	246	266	134	222	319	319	238	244	234	246	140	144	201	213	116	118	94	118	196	216	172	172	115	115	185	195	134	134	230	260
VLT09F-31	pop_15	271	295	136	148	127	191	246	250	134	206	307	335	224	240	230	238	140	144	213	231	118	124	90	106	176	196	172	172	103	115	187	197	146	160	280	280
VLT09F-32	pop_15	291	299	148	156	127	195	250	250	134	166	331	343	224	228	230	254	140	144	213	229	118	122	90	90	196	208	172	172	115	121	195	195	146	160	280	280
VLT09F-33	pop_15	267	355	132	152	123	159	246	250	122	166	319	339	0	0	0	0	0	0	0	0	0	0	86	106	192	200	172	172	115	115	183	195	134	134	260	290
VLT09F-36	pop_15	303	347	124	152	127	135	254	266	162	170	339	343	244	252	242	262	140	144	221	237	122	122	90	90	168	196	172	172	115	115	179	181	142	160	250	260
VLT09F-39	pop_15	299	319	140	164	131	143	238	250	162	194	307	347	238	244	230	250	140	140	213	233	116	118	90	118	188	208	172	172	115	115	179	191	146	160	210	230
VLT09F-40	pop_15	275	327	124	132	131	191	238	242	138	166	355	387	224	244	234	234	140	140	213	213	116	116	118	126	168	176	172	172	115	115	181	183	142	160	210	230
VLT09P-1	pop_15	323	351	164	164	123	187	238	250	122	198	359	363	238	244	254	254	144	144	213	229	112	118	90	110	168	212	172	172	115	115	179	181	146	160	230	230
VLT09P-2	pop_15	247	327	132	132	127	135	250	278	162	166	351	395	240	240	234	234	140	144	217	217	122	122	94	94	208	208	172	172	115	119	181	187	146	160	280	290
VLT09P-3	pop_15	315	331	156	164	123	143	234	258	174	182	319	339	224	248	222	242	140	140	213	225	116	118	90	118	168	176	172	172	115	115	181	187	142	160	210	230
VLT09P-4	pop_15	275	291	132	140	159	187	238	254	210	218	351	379	232	244	234	266	140	144	213	229	118	118	78	90	168	212	172	172	115	119	181	195	118	160	280	290
VLT09P-5	pop_15	311	315	132	132	127	127	234	246	166	194	315	343	224	224	234	242	144	144	229	229	118	122	86	94	168	212	172	172	115	121	191	195	146	146	280	280
VLT09P-6	pop_15	311	327	124	164	127	187	246	250	178	210	339	343	240	240	226	246	140	140	213	225	118	122	86	90	176	216	172	172	115	121	181	187	146	160	260	280
VLT09P-7	pop_15	287	287	128	148	123	163	250	266	170	178	319	363	224	240	238	238	144	144	229	239	116	122	122	126	172	208	172	172	115	115	183	183	134	134	230	240
VLT09P-8	pop_15	263	291	156	164	123	123	254	254	174	202	323	339	224	224	226	238	140	144	213	221	116	118	106	118	192	208	172	172	115	115	181	191	160	164	210	300
VLT09P-9	pop_15	287	307	132	132	127	151	238	262	182	230	291	343	224	224	226	250	140	144	217	247	116	118	0	0	0	0	0	0	0	0	0	0	0	0	0	0
VLT09P-10	pop_15	275	331	124	124	123	183	238	250	158	206	319	331	224	244	226	226	144	144	229	237	116	116	86	130	176	216	172	172	115	115	183	187	134	158	230	280
VLT09P-11	pop_15	267	279	140	164	123	131	238	246	162	186	343	363	224	232	226	226	140	144	213	229	118	122	90	118	176	184	172	172	115	115	181	187	142	146	280	290
VLT09P-12	pop_15	315	315	132	152	127	135	266	266	170	178	355	363	224	244	242	258	144	144	217	217	118	122	98	114	192	212	172	172	115	115	187	191	146	158	260	300
VLT09P-13	pop_15	0	0	0	0	0	0	0	0	0	0	0	0	224	244	250	254	144	144	201	225	116	118	90	114	168	168	172	172	115	115	187	197	134	140	260	260
VLT09P-14	pop_15	295	311	132	164	127	163	238	266	146	178	351	359	224	240	218	246	144	144	225	229	118	118	86	98	172	188	172	172	115	121	181	183	142	148	260	280
VLT09P-15	pop_15	295	311	132	152	127	159	238	250	170	218	335	363	224	224	206	226	140	144	209	229	116	122	90	122	188	256	172	172	115	115	181	195	160	160	260	280
VLT09P-16	pop_15	247	287	152	164	127	131	246	266	162	166	351	355	224	224	230	246	140	144	201	237	116	118	98	110	168	196	172	172	115	115	191	197	158	160	280	280
VLT09P-17	pop_15	255	331	132	152	131	163	250	266	194	222	335	359	224	224	234	242	144	144	229	243	118	122	90	98	208	216	172	172	115	115	183	191	142	160	230	240
VLT09P-18	pop_15	267	303	152	152	127	139	238	246	158	174	327	375	224	245	210	226	140	140	225	243	116	116	118	130	196	196	172	172	115	121	183	201	146	160	230	260
VLT09P-19	pop_15	287	299	132	164	127	135	262	266	170	218	347	395	224	244	230	234	144	144	213	231	116	116	94	114	188	188	172	172	115	115	181	181	142	160	210	300
VLT09P-20	pop_15	0	0	0	0	131	131	0	0	0	0	0	0	245	245	206	238	140	144	213	255	116	116	94	118	168	208	172	172	115	115	181	195	142	160	280	290
VLT09P-21	pop_15	275	275	132	132	127	191	238	242	158	166	343	359	224	224	226	254	140	144	213	237	118	122	82	94	168	196	172	172	115	121	183	197	142	158	250	300
VLT09P-22	pop_15	0	0	0	0	0	0	0	0	0	0	0	0	224	228	238	246	140	144	225	227	118	118	86	110	176	176	172	172	103	115	187	201	146	160	230	300
VLT09P-23	pop_15	275	303	140	144	123	135	238	246	138	198	327	347	232	248	206	226	140	144	213	229	116	122	114	130	176	204	172	172	115	115	183	195	160	160	230	250
VLT09P-24	pop_15	287	303	132	132	131	163	238	250	150	170	315	367	244	245	234	246	144	144	225	229	116	122	94	134	168	220	172	172	115	115	197	205	134	160	210	280
VLT09P-26	pop_15	335	351	148	152	135	135	250	266	122	162	347	379	224	236	226	230	144	144	213	243	116	122	90	90	204	256	172	172	115	115	191	199	140	160	280	280
VLT09P-27	pop_15	303	331	132	132	135	143	246	258	154	182	319	375	224	245	242	250	140	144	225	233	116	122	90	90	168	176	172	172	115	115	195	197	142	142	230	280
VLT09P-28	pop_15	263	307	132	132	127	163	238	242	158	202	343	367	238	238	246	246	140	146	213	213	116	118	114	126	176	212	172	172	115	115	181	199	134	146	260	280
VLT09P-29	pop_15	275	283	140	160	127	159	246	250	174	202	335	335	232	245	206	222	144	144	213	229	116	118	86	122	168	212	172	172	115	115	181	183	146	160	280	280
VLT09P-30	pop_15	287	311	140	140	127	159	234	254	0	0	311	379	232	248	206	254	140	144	213	225	120	122	90	122	176	208	172	172	115	115	181	187	134	142	280	280
VLT09P-31	pop_15	283	287	132	164	131	159	238	266	162	186	335	347	232	236	226	246	140	140	213	229	116	118	114	118	212	220	172	172	115	115	183	191	140	160	280	280
VLT09P-32	pop_15	295	299	132	132	127	199	242	254	158	206	331	359	232	240	226	242	144	144	213	229	116	116	90	90	196	200	172	172	115	121	193	195	142	158	280	280
VLT09P-33	pop_15	307	327	132	132	127	147	258	270	170	182	343	355	224	244	222	242	140	140	225	229	122	122	86	90	168	204	172	172	115	115	181	181	142	160	230	260
VLT09P-34	pop_15	291	335	128	152	139	163	250	250	222	230	335	335	224	244	206	242	140	144	213	229	116	122	82	98	192	208	172	172	115	115	183	183	142	146	230	260
VLT09P-35	pop_15	307	311	132	152	127	191	242	266	162	218	343	387	228	240	222	234	140	144	213	239	116	118	86	106	216	216	172	172	115	121	187	197	134	146	260	280
VLT09P-36	pop_15	263	303	132	164	131	135	238	250	154	218	327	335	236	244	238	246	140	144	233	237	116	118	90	114	196	212	172	172	115	115	183	187	142	146	230	280
VLT09P-37	pop_15	275	283	124	140	123	123	250	250	182	190	339	363	224	238	226	230	140	140	213	221	116	116	106	114	168	216	172	172	115	115	189	195	146	160	260	260
VLT09P-38	pop_15	263	295	124	152	127	127	238	250	122	198	339	379	224	224	230	262	144	144	213	213	116	122	82	86	168	200	172	172	115	121	181	199	142	160	260	280
VLT09P-39	pop_15	287	291	152	164	123	143	246	266	142	162	339	355	232	244	254	266	140	144	213	225	118	122	90	110	176	196	172	172	115	115	187	191	158	160	230	260
VLT09P-40	pop_15	271	303	124	136	131	191	246	250	126	138	319	335	224	245	206	234	144	144	201	209	118	122	86	90	168	208	172	172	115	115	187	187	134	146	280	290
VLT09P-42	pop_15	247	303	132	164	127	191	238	242	170	202	343	363	224	245	226	230	140	140	233	233	116	116	90	106	180	216	172	172	115	115	181	197	146	160	280	280
VLT09P-43	pop_15	247	303	148	164	127	135	246	250	166	206	351	355	224	232	222	234	144	144	217	243	116	118	106	118	208	212	172	172	115	115	183	187	160	160	300	300
VLT09P-44	pop_15	343	367	124	152	127	139	238	274	154	158	359	359	244	248	254	262	140	140	229	255	116	122	90	118	188	204	172	172	115	115	191	197	144	158	230	300
VLT09P-45	pop_15	267	279	124	132	147	163	238	250	186	218	319	367	224	240	206	234	144	144	213	225	116	122	90	90	176	208	172	172	115	121	185	193	146	160	230	240
VLT09P-46	pop_15	283	287	132	148	131	131	238	262	134	194	363	383	224	240	226	238	144	144	209	237	116	118	94	118	196	208	172	172	115	115	181	191	146	160	280	300
VLT09P-47	pop_15	267	303	156	164	127	191	238	238	118	194	363	375	224	248	222	226	144	144	213	217	116	118	90	114	216	216	172	172	115	115	195	201	146	160	300	300
KHA09F-1	pop_16	267	311	132	164	127	131	242	270	170	170	311	335	224	238	226	238	140	144	217	233	116	118	94	94	168	212	172	172	115	121	183	195	134	142	230	290
KHA09F-2	pop_16	323	339	132	132	139	139	238	250	158	190	303	371	224	241	234	238	140	144	209	213	116	116	82	90	208	212	172	172	115	115	181	191	142	160	230	280
KHA09F-4	pop_16	283	319	152	168	123	127	242	250	170	186	315	367	232	240	234	258	144	144	209	213	116	116	94	114	168	200	172	172	115	115	181	197	118	142	280	280
KHA09F-7	pop_16	263	283	132	152	127	131	238	274	154	170	347	371	224	240	234	234	140	140	213	213	116	122	90	114	200	200	172	172	115	115	181	197	118	160	280	280
KHA09F-8	pop_16	271	291	152	152	135	147	246	258	134	198	331	347	236	244	238	246	140	144	225	229	116	118	122	126	212	216	172	172	115	121	181	187	134	142	280	290
KHA09F-9	pop_16	291	315	132	152	135	135	238	254	190	198	331	335	224	238	234	238	144	144	201	209	116	118	82	126	212	212	172	172	115	115	179	181	134	140	210	230
KHA09F-11	pop_16	263	315	132	156	127	159	246	266	202	202	331	355	232	238	242	246	144	144	229	233	116	122	106	118	176	196	172	172	115	121	181	197	146	160	280	280
KHA09F-13	pop_16	291	307	132	152	147	147	238	254	166	170	331	359	240	245	234	250	144	144	213	229	116	116	94	110	192	208	172	172	115	115	181	187	140	160	260	260
KHA09F-14	pop_16	255	331	148	164	127	131	246	266	170	214	315	351	232	248	226	254	144	144	201	209	118	122	90	94	192	192	172	172	115	115	197	199	158	160	210	230
KHA09F-15	pop_16	315	319	132	132	123	135	242	250	134	214	303	343	224	232	234	258	144	144	209	209	116	118	82	114	168	212	172	172	115	115	181	181	142	142	230	280
KHA09F-16	pop_16	279	339	132	164	127	135	238	250	170	190	335	343	224	238	226	234	140	144	229	233	116	118	82	114	168	212	172	172	115	115	181	187	140	142	280	280
KHA09F-18	pop_16	263	307	124	132	127	159	242	250	186	218	335	359	224	244	230	238	140	144	213	229	118	118	90	126	204	216	172	172	115	115	189	197	118	160	250	260
KHA09F-20	pop_16	295	315	132	132	135	135	254	266	170	190	303	363	224	224	234	234	144	144	209	229	118	118	82	118	184	212	172	172	115	121	179	183	134	140	280	280
KHA09F-21	pop_16	315	327	132	136	131	163	234	250	158	178	331	359	224	240	238	250	140	144	209	213	116	122	90	94	172	208	172	172	115	121	181	199	158	158	230	260
KHA09F-24	pop_16	291	315	132	152	135	147	238	250	122	190	331	335	224	238	234	238	144	144	201	209	116	116	82	126	172	212	172	172	115	115	181	195	140	148	280	290
KHA09F-25	pop_16	291	291	152	164	131	159	238	246	162	214	351	351	224	236	230	242	140	144	213	229	116	116	90	94	184	192	172	172	115	115	187	197	134	140	210	280
KHA09F-27	pop_16	307	315	128	164	123	143	238	250	162	166	315	331	244	245	226	226	140	144	213	213	116	116	90	126	204	208	172	172	115	115	183	197	140	142	280	280
KHA09F-28	pop_16	263	299	124	164	127	131	238	246	158	166	315	335	224	244	226	250	140	140	213	233	116	118	86	114	192	196	172	172	121	121	181	183	134	142	280	290
KHA09F-29	pop_16	0	0	128	152	131	139	0	0	0	0	0	0	0	0	234	242	140	144	217	217	116	116	114	134	192	220	172	172	115	121	0	0	0	0	0	0
KHA09F-32	pop_16	299	315	132	172	135	163	250	270	170	178	347	359	224	224	234	250	140	144	209	229	116	116	90	118	172	192	172	172	115	121	179	179	134	158	230	260
KHA09F-35	pop_16	299	319	132	160	127	127	258	262	170	190	323	327	224	232	238	254	140	140	213	229	118	118	90	126	176	208	172	172	115	121	181	185	142	142	260	300
KHA09P-1	pop_16	299	303	132	152	147	151	242	266	170	198	303	347	224	232	206	230	140	144	213	229	118	122	94	126	176	212	172	172	115	115	181	187	134	160	250	290
KHA09P-2	pop_16	303	307	132	164	123	191	246	246	170	198	303	367	224	238	230	238	140	144	201	213	116	118	94	118	172	208	172	172	115	121	181	195	146	160	260	280
KHA09P-3	pop_16	299	311	152	164	127	143	234	266	162	198	355	371	232	240	226	238	140	144	213	213	116	118	90	118	184	204	172	172	115	115	181	183	146	160	300	300
KHA09P-4	pop_16	295	323	132	164	127	179	246	258	162	170	319	351	236	248	202	226	140	144	209	217	116	118	94	118	204	216	172	172	115	117	193	197	134	148	210	240
KHA09P-5	pop_16	271	323	124	132	127	143	246	266	174	202	327	375	240	240	230	230	140	144	213	237	116	118	98	114	172	212	172	172	117	121	191	195	142	162	260	260
KHA09P-6	pop_16	259	291	128	132	127	187	258	266	154	170	347	347	224	244	222	226	140	140	213	229	122	122	86	134	212	220	172	172	103	115	191	197	160	160	260	280
KHA09P-8	pop_16	279	323	128	132	139	143	234	246	174	206	343	359	240	240	230	234	140	144	213	237	116	118	90	122	188	192	172	172	115	115	191	195	158	160	280	300
KHA09P-9	pop_16	267	279	132	132	131	135	246	250	166	206	335	363	224	245	238	242	140	140	209	225	116	118	90	122	188	224	172	172	115	121	183	197	118	146	260	280
KHA09P-10	pop_16	267	343	152	164	187	195	250	266	170	206	339	359	224	249	226	234	140	144	217	217	116	118	90	118	192	216	172	172	115	115	181	183	160	160	260	260
KHA09P-11	pop_16	343	343	128	132	127	143	258	258	206	214	331	351	236	236	226	242	140	140	209	233	116	118	118	122	192	216	172	172	115	115	195	197	134	160	210	300
KHA09P-12	pop_16	267	271	152	164	127	191	250	258	138	206	351	367	224	244	230	230	140	144	213	213	116	116	82	114	192	196	172	172	115	115	181	187	134	140	260	290
KHA09P-13	pop_16	299	303	132	164	127	147	254	258	138	170	303	347	224	249	222	226	140	144	217	225	120	122	114	118	212	216	172	172	115	121	181	195	134	160	280	300
KHA09P-14	pop_16	303	343	128	152	127	143	234	250	162	206	331	351	238	240	234	246	140	144	213	225	118	122	90	94	176	184	172	172	115	115	179	195	160	160	260	300
KHA09P-15	pop_16	271	291	132	140	147	147	242	250	138	190	303	363	224	236	230	246	140	144	209	213	116	118	94	94	172	212	172	172	115	115	181	181	142	146	250	260
KHA09P-16	pop_16	295	351	152	156	127	127	242	274	166	206	335	355	244	248	230	234	140	140	213	217	122	122	94	130	212	220	172	172	121	121	181	197	142	160	260	260
KHA09P-17	pop_16	267	335	152	156	131	151	238	250	166	190	319	355	224	238	230	234	144	144	209	213	116	122	110	118	176	188	172	172	115	115	181	181	134	160	240	260
KHA09P-18	pop_16	287	303	136	156	127	127	266	266	170	174	335	347	232	236	222	230	140	144	213	213	116	118	90	102	172	208	172	172	115	121	181	217	142	160	230	260
KHA09P-19	pop_16	319	323	132	132	127	139	246	258	206	214	351	363	224	236	234	242	140	144	201	201	116	116	106	118	196	216	172	172	115	121	181	197	134	154	230	260
KHA09P-20	pop_16	287	323	124	132	143	187	254	254	150	174	343	347	236	240	230	242	140	140	213	225	118	122	90	126	172	196	172	172	115	115	181	191	142	158	260	280
KHA09P-21	pop_16	251	323	124	152	135	139	234	250	134	170	339	379	224	248	226	234	144	144	209	213	116	116	94	94	172	224	172	172	115	115	181	195	142	158	260	280
KHA09P-22	pop_16	283	299	152	152	135	151	254	258	166	198	363	387	224	224	206	238	140	144	229	233	118	122	90	126	176	192	172	172	115	115	183	187	146	160	260	290
KHA09P-23	pop_16	319	339	164	164	127	131	234	278	138	158	347	371	236	248	226	234	140	144	213	225	116	116	90	114	168	180	172	172	115	115	181	197	134	140	250	260
KHA09P-24	pop_16	283	311	132	152	131	143	250	258	130	166	343	351	224	224	226	238	140	140	201	229	116	118	90	126	176	204	172	172	115	121	197	201	160	160	230	260
KHA09P-25	pop_16	283	295	152	152	143	143	238	266	126	186	351	375	224	244	226	254	140	144	221	221	118	122	90	122	200	212	172	172	115	115	195	201	134	140	210	260
KHA09P-27	pop_16	271	275	128	140	131	143	258	266	122	186	327	339	245	248	226	242	140	140	209	221	118	118	90	94	168	204	172	172	115	121	195	201	158	160	250	260
KHA09P-30	pop_16	331	339	124	132	127	131	266	270	182	202	351	391	236	244	222	222	140	144	213	225	122	122	94	94	212	212	172	172	115	115	187	195	160	160	280	280
KHA09P-31	pop_16	283	283	132	164	131	143	238	266	134	214	347	375	224	248	226	238	144	144	213	241	122	122	90	94	168	216	172	172	115	117	193	195	142	146	260	280
KHA09P-32	pop_16	271	275	124	132	127	191	250	258	138	150	303	315	240	248	222	250	140	140	213	213	118	118	114	134	172	192	172	172	115	115	181	195	134	146	250	280
KHA09P-33	pop_16	0	0	0	0	0	0	0	0	0	0	0	0	232	245	222	246	144	144	201	233	116	122	94	110	168	216	172	172	103	121	181	183	142	160	260	260
KHA09P-34	pop_16	263	339	124	132	131	131	266	266	0	0	335	351	224	224	198	202	140	144	213	233	116	118	86	134	168	192	172	172	115	115	181	195	134	140	260	290
KHA09P-35	pop_16	291	303	132	152	127	191	250	266	166	194	335	339	224	244	226	226	140	144	213	213	118	122	86	90	168	216	172	172	115	121	187	201	134	142	260	280
KHA09P-36	pop_16	303	339	124	132	127	139	242	250	170	190	303	335	224	248	222	234	144	144	213	229	118	120	82	114	172	212	172	172	115	115	179	181	134	146	250	280
KHA09P-38	pop_16	267	339	132	152	123	127	238	238	134	154	343	347	224	232	242	246	144	144	221	235	118	122	82	118	184	204	172	172	121	121	181	181	134	146	260	280
KHA09P-39	pop_16	323	323	132	164	191	199	238	242	134	162	335	339	224	238	230	246	144	144	221	229	116	116	86	90	200	204	172	172	115	121	187	197	142	160	260	280
KHA09P-40	pop_16	303	319	132	152	127	143	238	262	106	162	331	347	238	248	246	246	140	144	201	225	118	122	94	114	176	196	172	172	103	115	179	183	148	160	260	260
KHA09P-41	pop_16	263	307	152	152	127	135	242	274	170	174	367	371	224	232	206	254	144	144	0	0	116	116	90	94	212	212	172	172	115	115	181	187	142	160	230	290
KHA09P-42	pop_16	295	303	132	164	127	127	242	246	138	150	319	351	248	248	202	242	144	144	213	229	116	116	114	134	172	204	168	172	115	117	181	193	142	148	240	300
KHA09P-43	pop_16	267	283	152	152	131	131	254	262	194	206	335	335	248	248	226	246	140	144	213	213	122	122	94	106	168	192	172	172	115	121	197	201	134	160	260	280
KHA09P-44	pop_16	295	311	132	152	131	147	238	250	162	210	327	339	232	240	230	246	144	144	213	233	116	122	90	126	168	208	172	172	103	115	181	183	142	142	210	260
KHA09P-45	pop_16	267	267	132	132	127	143	234	258	158	170	303	351	224	240	230	238	140	144	213	221	116	122	82	94	172	172	172	172	115	115	181	181	134	158	230	290
KHA09P-46	pop_16	295	315	132	152	127	147	238	246	194	198	355	359	224	248	222	234	140	144	201	229	118	122	90	94	208	240	172	172	115	115	195	211	118	146	260	260
KHA09P-47	pop_16	247	283	132	132	131	139	238	266	162	202	371	395	224	236	226	230	140	144	213	223	112	118	94	126	168	212	172	172	115	117	191	197	142	160	300	300
ZLT09F-1	pop_17	283	287	164	164	139	183	238	242	126	182	351	375	224	224	222	242	140	144	213	237	116	118	90	90	172	196	172	172	115	115	179	191	118	160	260	280
ZLT09F-2	pop_17	295	307	124	152	123	131	234	250	162	194	351	355	238	241	222	234	140	144	217	229	116	116	94	94	168	192	172	172	115	115	187	191	146	160	280	290
ZLT09F-3	pop_17	283	307	124	164	131	163	238	242	142	170	319	375	244	248	242	250	140	144	221	237	116	118	82	90	192	212	172	172	115	115	181	197	118	142	230	240
ZLT09F-4	pop_17	303	323	136	152	123	191	250	250	138	162	315	347	224	248	226	234	144	144	213	225	118	122	94	114	168	212	172	172	115	115	181	187	118	148	260	260
ZLT09F-5	pop_17	303	319	132	164	131	159	242	286	190	222	351	355	224	224	230	230	140	144	229	237	120	122	90	114	184	192	172	172	115	115	181	197	134	160	280	280
ZLT09F-6	pop_17	279	295	124	164	127	191	254	262	178	178	323	343	0	0	0	0	140	144	0	0	116	118	90	138	192	260	172	172	107	121	181	197	160	160	240	260
ZLT09F-8	pop_17	283	307	124	164	127	139	238	250	158	170	343	375	240	248	238	242	140	140	229	229	118	122	90	106	172	220	172	172	115	121	181	199	118	148	240	260
ZLT09F-9	pop_17	263	287	132	152	131	135	250	250	126	130	315	351	0	0	0	0	0	0	0	0	0	0	82	110	164	172	172	172	103	115	179	181	142	162	230	280
ZLT09F-10	pop_17	267	303	124	132	127	147	258	270	154	166	351	359	224	244	222	246	140	140	213	233	118	118	90	114	172	172	172	172	115	121	191	197	140	156	240	300
ZLT09F-11	pop_17	275	295	132	152	131	143	250	254	178	194	375	375	236	236	234	250	144	144	213	229	116	116	94	94	196	196	172	172	115	115	181	187	142	160	260	280
ZLT09F-12	pop_17	263	275	156	164	131	139	242	254	142	186	319	383	244	244	246	258	144	144	209	221	118	122	82	90	168	168	172	172	115	115	181	197	134	160	230	300
ZLT09F-13	pop_17	267	295	160	160	127	183	246	254	202	214	339	355	244	244	222	246	140	144	213	225	116	122	90	118	176	264	172	172	115	115	187	191	158	162	240	300
ZLT09F-15	pop_17	263	287	132	132	131	135	246	250	206	206	343	379	238	240	246	250	144	144	217	237	118	122	90	126	168	188	172	172	115	121	181	187	148	160	260	280
ZLT09F-16	pop_17	275	323	136	164	127	131	242	246	158	222	347	351	0	0	226	238	0	0	0	0	0	0	114	114	192	204	172	172	115	115	187	187	140	148	260	280
ZLT09F-17	pop_17	319	327	132	132	147	159	250	286	138	190	315	339	224	224	230	234	140	144	213	225	116	120	70	90	168	196	172	172	115	115	183	195	134	142	230	280
ZLT09F-19	pop_17	255	307	128	152	127	131	250	250	126	130	347	347	232	252	230	234	140	144	209	213	116	122	90	90	168	176	172	172	115	115	179	181	140	142	230	260
ZLT09F-21	pop_17	275	307	140	152	127	135	254	262	162	198	343	355	244	252	230	258	144	144	217	221	116	122	86	106	172	208	172	172	115	115	181	197	134	146	230	250
ZLT09F-27	pop_17	283	303	144	164	139	147	238	258	190	222	339	355	224	238	230	238	140	140	201	229	116	118	90	90	188	192	172	172	115	115	187	187	134	140	240	260
ZLT09F-28	pop_17	247	307	124	156	131	139	246	250	158	198	379	383	240	244	222	258	140	144	217	225	122	122	90	106	168	168	172	172	115	121	181	199	142	148	280	300
ZLT09F-29	pop_17	307	315	124	152	127	163	238	250	126	222	359	375	224	240	234	242	140	144	229	233	118	122	90	118	172	176	172	172	115	115	181	191	118	142	240	280
ZLT09F-31	pop_17	279	283	132	132	127	199	238	254	166	206	363	379	224	240	234	246	144	144	213	233	116	122	118	134	188	188	172	172	115	115	181	191	148	160	230	300
ZLT09F-32	pop_17	267	275	132	160	183	187	238	250	138	138	339	367	224	244	230	246	140	140	225	225	116	122	106	118	176	176	172	172	115	115	187	189	142	142	250	300
ZLT09F-36	pop_17	323	335	152	160	131	159	250	250	162	186	351	379	236	238	234	238	144	144	221	229	116	122	94	106	168	212	172	172	115	115	187	187	142	160	240	280
ZLT09F-37	pop_17	287	315	128	164	139	191	238	250	126	126	351	371	224	236	242	250	140	144	213	237	118	124	90	90	176	192	172	172	115	115	181	187	118	142	260	280
ZLT09F-38	pop_17	303	303	132	164	123	135	246	250	0	0	315	387	224	224	234	254	140	140	213	225	116	118	90	94	212	216	172	172	115	121	183	195	134	160	230	250
ZLT09F-40	pop_17	275	291	132	164	127	139	238	262	186	210	343	355	224	224	226	234	144	144	221	229	122	122	114	122	208	212	172	172	115	115	189	195	142	142	240	280
ZLT09F-41	pop_17	283	319	128	132	127	131	246	246	158	182	339	347	238	248	226	234	140	144	201	213	116	116	102	114	200	204	172	172	115	115	187	197	160	160	260	280
ZLT09F-42	pop_17	291	335	128	132	131	163	246	262	138	154	363	375	228	245	234	246	140	144	213	225	118	118	90	114	172	212	172	172	115	115	181	197	140	148	240	240
ZLT09F-43	pop_17	247	267	140	144	127	135	242	246	186	186	359	383	224	238	234	242	140	144	225	225	116	122	86	106	168	172	172	172	115	115	181	187	134	142	260	300
ZLT09F-44	pop_17	303	303	152	164	131	135	238	250	162	178	335	351	0	0	0	0	0	0	0	0	0	0	90	114	192	216	172	172	115	115	187	187	140	148	250	280
ZLT09F-45	pop_17	247	303	152	156	123	147	238	250	162	170	315	351	224	249	234	242	140	144	201	213	118	122	70	90	192	212	172	172	115	115	183	187	134	160	260	300
ZLT09P-1	pop_17	283	287	132	140	123	127	246	258	182	202	343	383	224	224	230	230	144	144	201	213	118	122	90	106	188	196	172	172	103	115	187	191	118	160	260	260
ZLT09P-2	pop_17	263	283	136	152	127	199	238	270	150	166	339	355	232	244	254	258	144	144	213	221	118	120	114	118	168	168	172	172	115	115	181	197	140	142	230	240
ZLT09P-3	pop_17	271	331	132	168	163	183	238	266	146	158	335	367	224	238	242	246	140	140	213	213	118	122	94	110	176	196	172	172	115	115	181	191	142	142	230	280
ZLT09P-4	pop_17	287	295	152	168	127	191	238	238	162	174	303	343	224	238	242	254	140	144	217	221	116	118	90	110	168	212	172	172	115	119	181	197	134	142	280	290
ZLT09P-5	pop_17	303	307	132	144	127	159	242	250	162	170	343	375	224	224	242	250	140	144	201	221	116	118	94	106	196	216	172	172	115	121	181	181	118	160	230	260
ZLT09P-6	pop_17	287	287	132	132	127	159	250	274	162	182	331	339	224	244	234	234	144	144	201	223	116	122	86	94	172	176	172	172	115	115	191	195	118	160	230	230
ZLT09P-8	pop_17	283	311	124	152	135	143	250	254	174	230	323	339	224	236	230	234	144	144	213	221	116	118	90	94	176	184	172	172	115	119	187	199	134	142	280	300
ZLT09P-10	pop_17	279	323	128	164	147	159	234	246	162	162	363	363	228	240	230	230	144	144	213	217	116	118	90	94	196	204	172	172	115	121	181	183	134	160	280	300
ZLT09P-11	pop_17	287	299	164	164	139	167	254	254	182	202	347	347	232	245	234	234	140	144	209	239	116	122	90	90	208	224	172	172	115	115	183	187	134	142	230	280
ZLT09P-12	pop_17	287	339	132	132	127	131	250	274	182	234	331	355	224	238	234	246	140	144	201	243	116	116	86	102	172	212	172	172	115	115	191	197	134	158	230	230
ZLT09P-13	pop_17	303	319	132	164	135	135	238	250	154	190	319	347	224	224	246	258	140	144	213	221	118	122	94	98	168	176	172	172	115	115	179	183	134	160	240	280
ZLT09P-14	pop_17	283	351	128	164	135	163	238	258	122	222	311	355	236	240	230	238	140	144	213	229	118	122	90	90	212	220	172	172	121	121	183	187	142	160	280	300
ZLT09P-15	pop_17	287	331	132	152	123	127	254	258	154	158	355	355	238	245	226	238	140	140	217	229	118	122	90	102	172	176	172	172	115	115	181	199	134	142	280	280
ZLT09P-16	pop_17	267	275	132	168	131	199	250	250	162	166	339	363	232	238	246	250	140	144	201	217	116	116	94	102	200	212	172	172	103	115	181	181	144	158	260	280
ZLT09P-17	pop_17	315	331	152	160	135	163	242	246	154	210	343	379	224	224	214	238	140	144	217	239	116	116	0	0	0	0	0	0	0	0	0	0	0	0	0	0
ZLT09P-18	pop_17	263	275	132	164	123	127	250	270	166	170	335	355	224	236	230	254	144	144	213	225	116	122	94	98	176	192	172	172	103	117	181	181	142	146	240	280
ZLT09P-19	pop_17	275	275	128	164	131	151	246	274	170	218	351	383	224	236	234	234	144	144	225	225	118	118	94	118	188	192	172	172	115	115	191	195	142	142	230	260
ZLT09P-20	pop_17	283	287	124	152	139	147	258	266	186	206	343	371	240	252	238	238	140	144	213	229	116	116	90	98	168	196	172	172	115	121	183	183	142	142	240	260
ZLT09P-22	pop_17	275	275	124	144	131	135	250	254	122	138	339	375	228	240	198	230	140	140	201	225	116	122	94	114	172	180	172	172	115	115	181	181	160	160	300	300
ZLT09P-23	pop_17	287	303	132	152	135	163	246	246	138	154	319	375	244	244	234	246	140	144	213	213	116	122	94	114	172	192	172	172	115	115	197	199	140	142	240	260
ZLT09P-25	pop_17	279	303	132	152	159	163	242	266	182	182	351	367	232	238	234	246	144	144	213	217	118	122	90	94	168	196	172	172	115	119	181	191	142	160	260	300
ZLT09P-26	pop_17	303	319	152	152	143	159	242	246	154	178	335	359	224	232	230	242	140	144	213	213	116	122	86	102	188	248	172	172	115	115	181	199	118	134	250	280
ZLT09P-27	pop_17	283	307	164	164	139	143	234	258	122	150	327	343	224	252	238	242	140	144	229	229	116	118	90	90	176	220	172	172	115	121	183	195	146	158	230	250
ZLT09P-28	pop_17	299	315	152	152	139	167	238	238	146	150	339	347	224	224	222	258	144	144	201	213	118	122	90	122	176	208	172	172	115	121	179	197	146	160	230	260
ZLT09P-29	pop_17	271	279	152	176	191	199	238	270	142	170	319	363	232	244	206	234	140	144	217	241	116	118	90	94	208	212	172	172	103	115	195	197	142	142	260	280
ZLT09P-30	pop_17	287	311	124	132	127	131	238	258	174	214	319	363	224	244	238	258	140	144	239	241	116	118	90	94	168	168	172	172	115	121	197	199	146	158	260	300
ZLT09P-32	pop_17	315	343	124	152	131	143	246	250	190	230	323	355	238	238	222	254	140	144	201	229	116	116	94	118	176	208	172	172	115	119	197	199	142	142	280	280
ZLT09P-33	pop_17	283	319	124	152	127	187	246	266	186	222	335	359	244	248	226	234	140	140	213	229	118	118	94	114	168	212	172	172	115	115	191	195	134	146	260	280
ZLT09P-34	pop_17	287	343	124	164	131	131	242	250	138	190	339	339	224	238	222	250	140	140	209	213	116	122	106	114	196	208	172	172	115	115	197	197	142	142	260	260
ZLT09P-35	pop_17	287	323	152	168	127	131	246	250	0	0	363	383	236	244	222	226	144	144	213	233	116	122	122	134	168	188	172	172	115	121	179	195	146	160	210	230
ZLT09P-36	pop_17	275	303	144	164	127	135	238	254	170	198	319	359	236	240	226	242	140	140	201	229	118	122	90	94	184	264	172	172	115	121	181	195	146	160	260	280
ZLT09P-37	pop_17	263	295	124	164	127	135	246	258	170	202	355	379	224	240	242	250	140	144	201	213	118	122	0	0	0	0	0	0	115	115	181	191	0	0	0	0
ZLT09P-39	pop_17	275	339	132	164	131	143	238	246	138	186	319	335	240	240	234	246	140	144	209	237	116	118	0	0	0	0	0	0	0	0	0	0	0	0	0	0
ZLT09P-40	pop_17	271	287	164	168	127	199	238	246	170	182	351	379	232	236	234	246	140	140	201	213	116	122	86	98	196	224	172	172	115	115	181	197	142	160	260	280
ZLT09P-41	pop_17	251	271	160	164	127	127	262	270	162	170	355	379	224	238	226	230	140	144	225	241	116	118	90	118	212	260	172	172	103	115	195	197	160	160	260	280
ZLT09P-42	pop_17	283	323	128	132	191	195	250	250	162	198	335	371	240	248	226	234	140	140	213	221	116	122	90	114	204	212	172	172	115	121	181	195	134	142	260	280
ZLT09P-44	pop_17	275	339	132	132	131	139	246	250	0	0	347	355	224	244	222	226	140	144	217	233	116	122	90	102	208	212	172	172	115	121	183	197	134	160	230	280
ZLT09P-45	pop_17	287	351	128	128	127	131	250	258	0	0	311	339	224	236	234	242	144	144	213	217	118	122	90	114	208	212	172	172	121	121	187	193	142	142	210	280
ZLT09P-46	pop_17	275	343	132	164	139	139	238	266	198	198	347	379	224	244	234	242	144	144	201	201	122	122	90	122	188	196	172	172	115	121	183	197	146	160	280	280
RYN09F-1	pop_18	283	283	124	164	143	187	238	238	126	202	343	367	224	242	238	242	140	144	221	229	116	118	114	118	196	240	172	172	115	115	187	197	134	160	240	300
RYN09F-2	pop_18	299	303	132	152	123	163	238	246	158	182	347	347	224	224	238	246	140	144	213	239	116	122	90	130	208	208	172	172	115	121	191	195	146	160	260	280
RYN09F-3	pop_18	283	291	152	164	131	135	238	266	146	214	351	367	224	248	230	242	140	144	229	243	118	118	114	122	192	204	172	172	115	121	181	183	138	146	260	280
RYN09F-4	pop_18	283	295	152	164	131	203	238	250	166	210	367	399	224	238	242	242	140	140	213	229	118	118	98	114	184	236	172	172	115	115	187	193	144	160	260	300
RYN09F-5	pop_18	287	291	128	132	135	135	250	258	202	206	351	379	224	244	242	250	144	144	225	229	116	118	86	130	192	220	172	172	117	121	183	187	142	142	230	280
RYN09F-6	pop_18	291	327	124	164	135	175	250	270	162	162	339	351	232	244	234	250	140	144	213	225	116	118	90	130	164	176	172	172	115	121	183	187	142	160	280	290
RYN09F-7	pop_18	279	315	152	164	147	191	238	250	122	198	335	387	0	0	0	0	0	0	0	0	0	0	90	130	208	216	172	172	115	115	181	181	118	160	230	280
RYN09F-8	pop_18	271	275	132	156	163	183	250	250	122	190	327	339	224	242	206	234	140	144	213	213	116	122	90	98	168	216	172	172	115	115	179	181	118	142	230	260
RYN09F-14	pop_18	291	299	140	152	123	131	246	250	186	190	343	359	224	224	218	258	140	144	213	213	118	118	114	118	168	196	172	172	115	115	181	195	158	162	260	280
RYN09F-15	pop_18	279	295	128	164	127	131	246	246	158	166	343	375	224	238	230	234	140	144	233	233	122	122	90	98	164	196	172	172	115	121	181	183	146	160	260	280
RYN09F-16	pop_18	315	319	132	132	127	163	250	262	166	186	367	379	236	240	226	250	140	144	213	225	116	118	102	110	168	176	172	172	119	121	197	197	134	146	230	260
RYN09F-17	pop_18	291	327	132	164	147	195	234	254	122	162	323	379	238	244	226	226	144	144	201	225	116	118	94	114	200	244	172	172	115	121	181	187	146	160	230	280
RYN09F-20	pop_18	267	271	124	132	127	143	234	238	210	214	379	399	236	240	234	234	144	144	217	225	118	118	90	114	212	216	172	172	103	115	191	197	146	160	260	260
RYN09F-23	pop_18	287	291	128	140	135	139	250	270	162	198	331	351	224	232	238	250	140	144	225	229	116	116	94	130	176	196	172	172	115	121	183	191	142	146	230	250
RYN09F-25	pop_18	267	303	132	160	123	143	238	246	0	0	327	347	224	248	242	254	144	144	213	213	116	118	90	114	196	208	172	172	115	115	187	191	134	160	230	280
RYN09F-26	pop_18	251	275	128	156	127	131	238	250	162	182	331	335	236	244	234	246	140	140	213	217	116	116	102	102	176	188	172	172	103	115	181	195	142	146	260	280
RYN09F-27	pop_18	267	303	132	164	139	187	234	250	134	182	339	351	228	244	230	246	140	140	221	251	116	118	90	114	168	208	172	172	115	121	195	197	160	160	280	280
RYN09F-28	pop_18	279	327	132	148	123	131	250	266	170	194	335	359	224	240	206	246	144	144	217	227	116	122	94	106	208	216	172	172	115	121	181	181	142	158	240	280
RYN09F-29	pop_18	267	323	152	160	127	143	246	250	150	206	327	359	228	245	230	254	140	144	213	225	116	122	90	90	196	204	172	172	115	115	179	183	142	160	260	280
RYN09F-32	pop_18	267	275	136	152	131	131	250	254	162	178	335	375	236	238	234	246	140	140	213	233	118	122	98	114	188	196	172	172	115	115	181	181	142	150	210	280
RYN09F-34	pop_18	275	299	124	156	127	131	250	270	162	170	331	335	224	248	234	246	140	144	213	213	116	122	86	102	176	184	172	172	115	115	181	181	134	142	260	280
RYN09F-35	pop_18	279	327	132	152	123	131	238	254	178	182	355	375	238	248	234	242	140	144	213	239	116	118	90	90	184	212	172	172	115	115	181	191	146	150	280	280
RYN09F-36	pop_18	267	287	132	164	135	187	238	238	194	202	335	375	224	224	198	242	140	144	225	237	116	116	90	94	200	208	172	172	115	121	181	187	158	158	280	300
RYN09F-37	pop_18	275	291	124	152	143	195	254	258	186	198	343	359	238	244	250	258	140	144	213	225	116	116	90	126	184	228	172	172	115	121	181	197	146	160	280	280
RYN09F-38	pop_18	287	311	124	140	139	195	250	262	166	222	323	327	244	245	226	234	144	144	209	231	118	118	90	114	168	244	172	172	115	121	181	195	146	160	280	280
RYN09F-40	pop_18	267	283	132	140	127	143	238	242	202	210	327	339	224	248	226	254	144	144	213	217	116	116	114	138	168	176	172	172	115	115	183	187	160	160	240	260
RYN09F-41	pop_18	283	303	132	140	123	131	238	238	154	202	347	395	224	248	234	246	140	144	213	213	116	118	90	98	184	240	172	172	115	115	187	191	146	146	280	300
RYN09F-42	pop_18	279	355	132	164	159	195	242	254	178	186	343	359	238	248	230	234	140	140	233	243	122	122	98	98	196	208	172	172	115	121	181	197	160	160	280	280
RYN09F-47	pop_18	279	303	132	164	123	139	250	266	162	162	343	347	224	240	218	234	140	140	213	213	118	122	90	114	164	176	172	172	115	115	191	197	134	162	230	280
RYN09P-1	pop_18	291	299	132	132	127	127	246	270	122	154	355	379	224	245	238	250	144	144	201	217	116	118	90	114	172	196	172	172	115	115	181	197	146	158	210	260
RYN09P-2	pop_18	303	339	128	160	139	179	238	258	166	214	307	327	240	244	222	254	140	144	213	243	118	118	90	94	180	196	172	172	115	115	179	187	134	160	260	280
RYN09P-3	pop_18	271	279	132	164	135	143	242	262	194	206	315	347	236	248	246	250	140	144	213	247	116	122	90	94	172	196	172	172	115	115	187	191	140	160	260	280
RYN09P-4	pop_18	291	327	132	164	127	131	238	266	162	166	347	351	232	238	234	242	144	144	213	221	116	120	90	106	196	244	172	172	115	115	181	195	158	160	250	280
RYN09P-5	pop_18	307	323	152	152	127	163	238	238	158	170	335	355	232	232	210	230	144	144	201	243	116	118	90	90	196	208	172	172	115	115	179	195	142	160	260	280
RYN09P-6	pop_18	291	291	132	132	123	127	246	262	122	142	351	363	224	232	206	238	140	144	201	213	116	122	94	110	168	224	172	172	115	115	181	187	158	160	230	240
RYN09P-7	pop_18	275	287	148	164	127	135	242	250	170	182	331	339	224	240	234	234	140	144	213	217	116	118	86	94	184	184	172	172	121	121	181	191	118	160	260	280
RYN09P-8	pop_18	275	299	140	152	143	143	238	254	158	206	339	347	224	244	242	242	144	144	213	221	116	122	90	122	212	260	172	172	115	115	181	181	144	148	230	280
RYN09P-9	pop_18	267	323	132	160	135	167	238	262	138	206	343	387	240	244	206	250	144	144	213	225	116	116	94	134	176	196	172	172	115	115	187	197	142	146	280	280
RYN09P-10	pop_18	291	311	132	132	147	195	238	258	122	210	359	363	224	224	238	254	140	144	221	237	116	122	98	106	184	216	172	172	115	121	179	199	160	160	260	290
RYN09P-11	pop_18	271	299	132	140	123	139	238	242	166	174	311	359	236	248	234	246	140	144	221	221	118	118	90	98	192	224	172	172	115	121	187	187	134	146	280	280
RYN09P-13	pop_18	267	291	128	132	131	139	238	250	150	214	307	323	240	244	222	238	140	144	213	247	118	122	90	94	164	212	172	172	115	119	185	201	134	134	230	230
RYN09P-14	pop_18	251	251	132	160	127	143	250	250	158	166	335	351	236	248	246	258	144	144	213	233	122	122	82	110	176	184	172	172	115	121	181	201	134	146	280	320
RYN09P-15	pop_18	255	327	132	164	127	139	242	254	166	174	331	335	224	244	234	250	140	140	213	237	116	116	102	106	212	220	172	172	115	115	181	183	142	160	280	280
RYN09P-16	pop_18	283	283	132	152	127	127	238	262	218	230	347	347	224	238	230	254	140	144	213	229	116	118	90	110	192	196	172	172	103	115	181	187	146	160	260	280
RYN09P-17	pop_18	263	283	164	164	123	139	246	250	154	210	355	367	232	236	250	254	140	144	217	221	118	120	90	110	168	192	172	172	115	115	197	217	142	142	260	280
RYN09P-18	pop_18	303	315	152	152	127	143	238	238	178	186	335	363	0	0	0	0	0	0	0	0	0	0	86	90	204	216	172	172	115	115	181	195	140	142	260	290
RYN09P-20	pop_18	263	291	124	140	127	163	238	250	146	166	319	343	244	245	238	250	140	144	217	223	118	122	94	106	172	176	172	172	115	115	197	197	160	160	230	250
RYN09P-21	pop_18	287	295	132	164	131	131	238	258	146	162	363	379	224	224	230	234	144	144	201	221	116	116	90	90	184	196	172	172	115	121	187	197	142	160	260	290
RYN09P-22	pop_18	287	319	124	152	127	191	238	258	118	210	315	347	232	244	230	246	140	140	201	213	116	122	94	106	168	216	172	172	115	115	191	195	134	148	230	280
RYN09P-23	pop_18	287	351	128	132	127	159	238	254	154	210	335	347	0	0	0	0	0	0	0	0	0	0	94	98	172	208	172	172	103	115	197	199	134	142	290	300
RYN09P-24	pop_18	283	311	132	164	127	131	238	250	142	226	323	355	224	248	234	242	140	144	213	221	118	122	118	126	176	192	172	172	115	115	181	195	134	160	230	280
RYN09P-26	pop_18	287	291	132	132	135	159	254	262	150	158	323	339	238	244	234	246	140	140	233	247	116	122	86	90	208	216	172	172	115	119	179	185	142	160	260	280
RYN09P-27	pop_18	287	307	152	164	127	175	262	270	202	206	335	351	224	238	238	250	144	144	213	225	116	122	82	94	188	192	172	172	115	117	179	195	142	160	230	280
RYN09P-28	pop_18	283	339	148	152	135	135	250	254	142	202	335	367	238	244	206	230	140	144	201	213	116	120	94	130	176	212	172	172	115	115	181	191	142	162	250	260
RYN09P-29	pop_18	307	315	136	164	127	159	238	246	150	178	335	355	224	236	226	250	140	140	233	233	118	122	86	126	184	208	172	172	115	115	191	195	158	160	260	280
RYN09P-30	pop_18	259	287	132	164	123	187	242	250	162	170	299	355	224	248	230	246	144	144	213	225	118	118	90	138	200	204	172	172	115	121	179	191	160	160	230	260
RYN09P-31	pop_18	291	307	128	132	131	159	262	290	150	198	323	375	244	245	230	238	140	144	213	213	116	122	90	106	208	212	172	172	115	119	183	187	134	158	230	260
RYN09P-32	pop_18	299	303	152	164	131	143	234	254	190	206	343	351	224	248	230	258	140	144	213	217	122	122	122	130	192	204	172	172	115	115	179	181	134	160	230	260
RYN09P-33	pop_18	283	339	124	156	127	131	238	254	142	194	323	355	244	248	226	234	140	144	201	243	116	116	90	90	172	208	172	172	103	121	181	183	134	160	210	280
RYN09P-34	pop_18	287	303	132	152	151	159	238	238	178	202	335	355	224	240	218	254	140	144	209	213	116	122	82	98	168	212	172	172	115	115	181	187	118	142	280	300
RYN09P-35	pop_18	275	283	132	132	127	147	242	246	174	222	363	371	245	248	230	246	144	144	213	217	116	122	94	118	172	204	172	172	115	115	183	195	140	160	280	280
RYN09P-37	pop_18	283	303	124	152	131	143	238	270	134	186	319	339	224	236	238	250	140	144	213	233	116	118	90	118	216	220	172	172	115	119	181	181	158	160	290	300
RYN09P-38	pop_18	287	299	132	152	127	135	242	262	158	194	327	347	224	238	226	234	140	144	201	217	116	116	94	102	168	176	172	172	115	115	181	187	142	160	230	280
RYN09P-39	pop_18	291	291	140	152	131	139	238	258	182	198	339	367	224	240	234	254	140	140	221	229	116	116	94	122	196	208	172	172	115	117	181	195	160	160	230	280
RYN09P-40	pop_18	307	339	132	152	139	143	250	266	122	170	319	327	224	224	234	242	144	144	201	217	118	120	86	114	168	248	172	172	115	121	195	195	134	142	280	290
RYN09P-41	pop_18	283	307	152	164	131	139	250	266	170	182	335	355	232	232	222	242	144	144	201	229	116	118	98	118	196	208	172	172	115	117	181	189	134	160	280	280
RYN09P-42	pop_18	263	339	164	168	127	131	246	250	166	234	363	363	238	249	226	242	140	144	213	221	118	122	90	110	172	176	172	172	103	115	185	197	142	158	280	300
RYN09P-43	pop_18	303	319	132	140	135	143	238	250	218	222	315	323	224	224	234	246	144	144	201	213	118	122	114	134	192	208	172	172	115	115	197	197	146	160	260	280
RYN09P-44	pop_18	263	311	132	132	131	175	254	258	138	202	359	359	224	224	226	242	144	144	221	243	116	122	90	90	172	184	172	172	103	115	193	195	134	158	260	260
RYN09P-45	pop_18	267	287	136	152	127	191	238	250	178	178	307	379	224	240	226	246	140	144	221	233	116	118	98	106	172	184	172	172	121	121	181	183	134	162	230	280
RYN09P-46	pop_18	299	339	132	132	139	163	238	246	166	202	319	347	224	244	234	238	140	144	201	213	116	120	94	114	172	248	172	172	115	115	179	195	160	160	260	280
RYN09P-47	pop_18	263	303	152	152	123	131	238	262	178	202	347	355	238	244	238	246	144	144	225	225	118	122	86	102	176	184	172	172	115	115	181	195	142	158	260	260
RYN09P-48	pop_18	275	339	124	132	135	199	246	250	166	206	355	355	238	240	210	230	140	140	213	217	116	122	90	98	172	208	172	172	103	103	181	197	160	164	230	280
RYN09P-49	pop_18	263	279	136	152	127	131	238	266	170	178	343	363	224	236	222	238	144	144	201	213	118	118	94	118	176	180	172	172	115	115	179	187	146	160	260	280
RYN09P-50	pop_18	303	303	152	164	131	159	238	246	150	222	327	335	224	244	226	258	140	140	201	213	116	118	114	114	196	264	172	172	115	115	187	197	134	142	260	260
ORL09F-1	pop_19	283	283	132	152	139	199	258	286	134	162	327	359	224	238	234	246	140	140	213	229	116	116	86	90	172	200	172	172	115	115	179	181	138	148	240	260
ORL09F-2	pop_19	279	287	132	164	127	195	242	270	134	138	351	363	224	244	230	230	140	144	217	229	116	122	102	110	176	216	172	172	115	115	195	195	118	160	230	260
ORL09F-4	pop_19	279	283	124	132	135	139	238	286	118	186	311	359	224	244	218	234	140	144	213	221	118	122	66	86	172	212	172	172	115	115	195	195	138	160	280	280
ORL09F-5	pop_19	279	283	132	164	135	195	246	286	186	198	327	359	224	238	206	234	144	144	225	229	118	122	90	90	204	212	172	172	115	115	183	195	148	160	240	280
ORL09F-6	pop_19	323	339	124	152	127	143	238	246	146	150	351	375	232	245	242	246	144	144	209	247	118	124	94	114	168	204	172	172	115	121	195	201	158	160	260	260
ORL09F-7	pop_19	271	323	124	124	127	195	238	246	146	182	335	359	224	232	234	250	140	144	221	225	116	118	90	118	204	204	172	172	115	115	183	187	140	158	260	280
ORL09F-8	pop_19	267	291	124	132	127	199	266	266	118	186	311	359	236	238	218	222	140	144	221	229	116	118	70	90	192	200	172	172	115	115	181	181	138	160	260	280
ORL09F-9	pop_19	279	287	124	152	127	195	238	262	146	230	351	363	224	224	234	250	140	144	217	221	116	118	102	118	196	204	172	172	115	115	187	195	142	160	260	260
ORL09F-11	pop_19	267	291	124	132	127	135	266	266	146	186	311	363	224	244	222	234	140	144	221	229	116	118	86	90	168	212	172	172	103	115	181	195	138	148	240	260
ORL09F-12	pop_19	283	287	124	164	127	167	238	242	118	146	331	335	224	236	234	250	140	144	213	221	116	118	70	114	172	204	172	172	115	121	181	187	142	158	260	260
ORL09F-13	pop_19	283	283	124	132	131	199	238	266	0	0	311	399	232	244	234	254	144	144	217	221	116	122	90	98	196	200	172	172	115	115	181	181	148	158	280	280
ORL09F-14	pop_19	267	303	132	132	135	163	238	266	150	162	327	335	244	248	230	234	144	144	221	247	116	120	86	118	176	212	172	172	115	115	195	201	142	160	240	280
ORL09F-16	pop_19	275	283	132	152	127	135	238	286	162	202	311	363	240	244	222	226	140	140	201	221	116	116	86	106	176	200	172	172	115	115	181	181	148	160	240	240
ORL09F-17	pop_19	283	287	132	164	127	167	238	242	122	146	335	363	232	236	246	250	140	144	221	221	116	118	98	118	204	212	172	172	115	115	187	195	142	142	260	280
ORL09F-19	pop_19	311	339	140	152	123	195	238	242	170	202	351	375	244	248	234	238	144	144	209	243	116	122	102	114	172	208	172	172	115	121	181	195	118	160	260	260
ORL09F-21	pop_19	283	339	132	132	127	199	238	286	150	162	311	359	232	238	222	250	140	140	221	247	116	122	90	118	200	204	172	172	115	115	195	201	142	160	240	280
ORL09F-28	pop_19	279	279	124	152	143	195	238	242	186	226	363	375	224	244	234	246	140	140	209	213	116	116	86	134	172	196	172	172	115	115	181	187	118	160	260	260
ORL09F-29	pop_19	267	335	132	164	127	199	238	286	150	186	311	347	238	248	222	250	140	144	213	221	116	122	90	94	200	204	172	172	115	121	181	181	142	148	240	260
ORL09F-30	pop_19	303	319	152	164	127	191	250	250	138	166	323	367	224	238	226	250	140	140	217	237	116	116	90	106	168	168	172	172	115	115	189	197	142	160	240	280
ORL09F-32	pop_19	279	311	124	164	131	195	238	250	174	198	339	363	224	228	206	250	144	144	225	229	116	118	90	94	200	220	172	172	115	115	179	183	118	140	280	300
ORL09F-33	pop_19	267	303	132	152	159	199	238	266	166	186	311	335	224	244	222	258	144	144	229	233	122	122	90	102	212	212	172	172	115	115	181	201	142	148	240	280
ORL09F-34	pop_19	267	315	132	132	127	199	250	286	146	186	327	359	236	238	234	234	140	144	221	221	116	116	90	90	172	212	172	172	115	115	181	187	146	148	280	280
ORL09F-35	pop_19	267	275	124	132	127	199	266	278	162	166	311	355	238	245	230	234	140	144	213	221	116	116	90	98	168	200	172	172	115	115	179	195	148	160	240	260
ORL09F-38	pop_19	279	319	152	164	127	127	250	270	166	170	343	363	224	248	226	238	140	140	201	237	116	122	90	90	192	216	172	172	115	115	195	197	160	160	230	240
ORL09P-1	pop_19	279	287	152	152	147	159	238	238	186	186	355	363	0	0	0	0	0	0	0	0	0	0	0	0	0	0	0	0	0	0	0	0	0	0	0	0
ORL09P-3	pop_19	275	287	132	152	163	191	238	238	150	170	335	359	224	232	234	250	140	144	213	225	118	118	94	102	204	212	172	172	115	117	197	201	134	142	240	280
ORL09P-6	pop_19	287	311	128	132	127	191	238	238	162	170	343	359	224	224	222	238	140	140	217	225	116	120	118	134	200	212	172	172	117	121	179	197	118	138	230	230
ORL09P-7	pop_19	299	315	152	152	127	127	238	238	150	162	355	375	224	245	242	246	140	144	213	213	122	122	98	106	176	188	172	172	115	115	195	195	140	160	210	240
ORL09P-16	pop_19	287	287	132	132	127	127	238	258	150	162	355	359	224	245	242	258	140	144	213	213	122	122	94	98	176	192	172	172	115	121	179	201	142	160	230	280
ORL09P-19	pop_19	279	315	132	152	127	127	242	258	134	162	339	363	224	236	234	242	140	144	213	217	118	122	98	98	176	188	172	172	115	115	181	189	140	160	210	280
ORL09P-22	pop_19	287	291	132	152	123	147	238	238	162	186	339	375	224	238	242	246	140	144	213	247	122	122	114	138	176	192	172	172	115	115	187	195	140	142	210	260
ORL09P-25	pop_19	315	315	0	0	0	0	0	0	0	0	343	343	224	238	226	234	140	144	217	217	116	122	86	98	176	192	172	172	115	115	181	195	142	160	210	240
ORL09P-28	pop_19	275	323	128	152	163	191	238	238	146	150	343	359	224	232	230	234	144	144	225	233	118	118	94	118	196	204	172	172	115	117	181	197	118	142	230	240
ORL09P-33	pop_19	287	287	124	132	123	147	238	258	150	178	339	359	224	245	226	246	144	144	213	247	118	122	90	98	192	204	172	172	115	115	179	201	142	142	250	280
ORL09P-40	pop_19	267	287	128	164	191	195	238	238	138	146	343	359	224	240	230	234	144	144	201	225	118	120	118	126	196	212	172	172	115	121	179	191	118	140	230	280
DLG09F-2	pop_20	299	327	148	152	127	131	246	266	134	162	335	399	224	224	226	238	140	144	217	229	122	122	90	90	168	200	172	172	115	115	179	191	140	160	260	280
DLG09F-3	pop_20	307	343	132	140	127	127	238	254	138	166	359	359	224	240	226	246	140	144	213	221	116	122	94	118	172	176	172	172	121	121	181	197	142	142	230	280
DLG09F-5	pop_20	283	311	132	152	127	131	242	254	162	186	335	335	224	244	234	238	140	140	201	229	116	116	86	94	200	216	172	172	115	115	179	187	118	134	260	280
DLG09F-8	pop_20	343	343	132	164	135	167	238	250	138	166	327	351	224	240	226	234	140	144	209	221	118	122	86	94	208	212	172	172	115	115	181	191	142	146	260	280
DLG09F-9	pop_20	327	339	132	152	127	127	254	266	198	230	335	335	244	244	238	262	140	144	201	213	116	116	86	90	200	212	172	172	115	115	179	197	118	134	280	280
DLG09F-11	pop_20	251	327	152	152	127	143	238	266	0	0	335	355	224	244	226	238	140	140	201	213	116	122	86	90	200	216	172	172	115	115	179	191	140	146	240	280
DLG09F-12	pop_20	319	327	132	152	127	163	250	266	162	170	339	355	244	244	202	238	140	144	201	213	118	122	90	114	168	200	172	172	115	115	179	195	140	146	280	280
DLG09F-13	pop_20	291	343	132	164	123	127	238	270	174	182	335	359	240	244	250	254	140	144	213	221	116	118	94	94	212	216	172	172	115	121	181	191	118	142	230	280
DLG09F-15	pop_20	0	0	0	0	0	0	0	0	0	0	0	0	0	0	0	0	0	0	0	0	0	0	90	94	196	240	172	172	115	115	179	181	118	118	280	280
DLG09F-16	pop_20	0	0	132	132	127	143	0	0	114	138	0	0	224	240	226	246	140	140	213	221	116	122	94	134	172	196	172	172	115	121	181	191	142	146	240	280
DLG09F-17	pop_20	287	327	140	152	127	167	238	242	162	166	335	363	224	244	222	238	140	144	201	217	116	120	82	86	188	196	172	172	115	115	179	195	118	160	260	280
DLG09F-20	pop_20	251	327	152	164	127	139	238	242	158	162	335	355	224	244	238	266	140	140	201	217	116	118	90	118	188	200	172	172	115	115	179	181	118	164	260	280
DLG09F-31	pop_20	279	343	132	132	135	159	238	238	122	138	351	367	224	244	226	238	140	144	201	209	122	122	94	110	172	192	172	172	115	115	179	191	142	146	280	280
DLG09F-32	pop_20	327	367	152	152	127	135	262	266	138	158	335	359	224	232	222	238	140	144	201	213	116	118	90	90	196	212	172	172	115	115	179	181	140	158	240	280
DLG09P-1	pop_20	287	295	128	164	127	127	238	250	0	0	363	367	244	248	202	242	140	140	233	237	116	116	90	114	188	204	172	172	115	115	179	195	142	146	230	260
DLG09P-2	pop_20	291	311	156	164	131	143	242	250	186	194	339	359	224	232	194	242	140	140	209	225	122	122	90	110	192	196	172	172	119	121	181	183	146	160	280	280
DLG09P-3	pop_20	287	295	132	140	139	163	250	266	166	194	335	339	236	244	218	254	140	144	217	229	116	116	86	94	208	256	172	172	115	115	181	195	134	160	260	260
DLG09P-4	pop_20	307	311	132	156	131	143	238	258	186	202	339	343	224	238	238	242	140	144	213	225	116	118	110	114	196	208	172	172	115	121	183	191	142	146	280	300
DLG09P-6	pop_20	283	319	132	164	135	163	254	254	194	214	359	363	224	238	202	226	140	140	217	229	116	116	90	114	188	188	172	172	115	117	181	195	146	160	260	260
DLG09P-7	pop_20	291	291	132	132	127	147	242	246	190	210	331	359	224	228	238	246	144	144	209	213	118	120	94	122	168	192	172	172	115	115	181	197	134	142	260	280
DLG09P-8	pop_20	287	323	132	156	143	187	242	262	186	194	339	351	232	244	234	254	140	140	209	225	122	122	90	118	164	204	172	172	115	115	179	181	146	146	280	280
DLG09P-9	pop_20	291	339	140	152	131	195	238	242	158	170	339	343	224	245	234	242	140	144	213	225	118	122	90	90	176	196	172	172	115	115	187	195	142	142	250	260
DLG09P-11	pop_20	251	319	132	132	163	187	250	250	146	194	335	363	224	224	202	226	144	144	213	237	116	116	94	114	240	256	172	172	115	115	187	195	146	146	260	280
DLG09P-12	pop_20	271	311	132	140	131	187	238	250	170	186	323	355	224	238	242	254	140	140	221	225	122	126	118	126	164	168	172	172	115	119	181	189	160	160	260	260
DLG09P-14	pop_20	287	311	124	132	187	191	242	270	170	186	323	375	232	244	234	242	140	144	225	229	122	122	94	118	164	176	172	172	115	115	183	187	142	146	250	260
DLG09P-15	pop_20	0	0	132	156	135	187	238	246	0	0	335	339	232	236	222	242	140	144	225	229	118	122	118	134	164	176	172	172	115	115	181	195	134	160	260	280
DLG09P-16	pop_20	275	323	132	132	127	187	238	238	118	186	323	347	232	240	226	254	140	144	213	229	116	122	82	118	164	256	172	172	121	121	181	181	142	160	260	280
DLG09P-19	pop_20	263	291	132	152	135	143	238	250	162	194	339	351	232	244	234	242	144	144	209	213	122	122	90	90	204	216	172	172	115	121	181	181	134	146	280	290
DLG09P-21	pop_20	291	307	140	148	143	187	242	250	178	194	331	359	224	236	246	254	144	144	213	213	116	122	90	90	164	192	172	172	115	121	181	191	134	160	230	300
DLG09P-22	pop_20	279	311	124	156	143	143	242	250	146	186	303	323	224	238	226	254	140	140	213	225	118	118	94	118	196	240	172	172	115	115	181	181	146	146	210	280
DLG09P-23	pop_20	263	319	132	152	127	135	238	254	134	198	339	351	224	232	230	242	140	144	213	247	118	118	106	126	184	216	172	172	115	115	181	199	134	140	290	300
DLG09P-25	pop_20	319	319	132	132	131	163	246	250	138	194	359	363	244	244	202	226	144	144	237	239	116	118	90	94	168	188	172	172	115	119	195	201	140	160	260	280
DLG09P-29	pop_20	315	339	132	148	127	143	238	238	122	158	339	375	224	240	234	242	144	144	217	237	118	124	98	114	164	216	172	172	121	121	181	197	134	142	260	260
DLG09P-30	pop_20	0	0	0	0	143	143	0	0	0	0	0	0	224	232	230	254	140	140	213	229	118	118	90	110	196	212	172	172	115	121	183	191	146	160	240	280
DLG09P-31	pop_20	251	319	132	152	135	163	246	250	182	182	323	355	224	236	234	242	140	144	213	217	116	118	94	122	220	264	172	172	115	121	181	181	134	160	230	300
DLG09P-33	pop_20	291	319	132	140	127	131	242	250	178	182	331	359	224	248	246	250	140	144	201	213	116	120	90	94	192	196	172	172	115	115	181	191	140	148	230	260
DLG09P-34	pop_20	251	311	132	132	143	163	238	238	146	186	323	359	224	232	242	254	140	144	213	229	118	118	110	114	164	212	172	172	115	115	183	191	134	146	250	260
DLG09P-35	pop_20	275	319	124	132	131	135	250	270	142	182	347	351	224	236	242	246	140	144	201	213	122	122	98	122	188	192	172	172	115	121	187	197	146	158	280	300
DLG09P-36	pop_20	287	323	132	152	143	191	238	246	186	202	339	351	232	240	226	242	140	144	209	225	116	122	110	114	164	212	172	172	115	115	183	189	134	160	240	260
DLG09P-38	pop_20	307	311	140	156	143	143	238	254	166	186	323	359	232	240	210	242	140	144	213	229	116	118	90	118	164	168	172	172	115	121	181	181	160	160	230	280
DLG09P-42	pop_20	291	323	152	156	127	143	238	242	170	186	323	323	224	232	234	242	140	144	201	225	118	122	94	118	196	200	172	172	115	115	181	201	142	160	250	280
DLG09P-43	pop_20	291	311	132	164	143	143	242	258	174	186	323	339	224	238	230	254	140	140	201	229	118	118	82	110	164	176	172	172	115	121	183	187	142	160	260	290
DLG09P-44	pop_20	275	303	132	152	135	139	238	254	142	162	331	339	236	244	234	254	140	144	237	247	116	118	90	90	196	216	172	172	115	121	181	181	134	146	250	280
DLG09P-51	pop_20	291	291	140	148	131	143	242	246	178	194	331	359	244	248	194	246	140	144	209	225	116	122	90	94	192	192	172	172	115	115	181	191	134	148	230	260
KOL09F-1	pop_21	299	343	132	140	127	127	234	254	122	146	331	359	236	248	230	242	140	144	213	243	116	116	90	118	172	180	172	172	115	115	197	199	118	140	260	280
KOL09F-2	pop_21	295	343	132	140	123	139	254	254	114	146	343	375	232	244	230	242	144	144	229	233	116	118	102	126	172	188	172	172	115	121	181	191	118	148	260	260
KOL09F-3	pop_21	319	343	132	140	127	187	254	258	146	166	327	375	232	232	238	254	140	144	213	243	116	118	90	122	184	208	172	172	115	115	181	191	118	160	240	260
KOL09F-4	pop_21	283	287	128	164	127	191	238	238	122	198	331	335	238	244	242	246	140	144	213	229	116	122	90	122	184	188	172	172	115	119	191	197	134	158	230	300
KOL09F-5	pop_21	0	0	0	0	0	0	0	0	0	0	0	0	224	236	246	246	140	140	213	237	116	118	90	114	192	200	172	172	103	115	181	195	134	142	280	280
KOL09F-6	pop_21	275	295	164	164	123	127	234	234	182	210	331	339	232	238	210	246	140	144	213	237	118	120	98	102	168	176	172	172	115	121	181	197	134	142	210	240
KOL09F-7	pop_21	271	295	128	140	123	139	234	274	134	198	335	351	224	240	230	230	140	144	209	213	116	118	102	106	184	212	172	172	115	115	191	199	146	146	260	280
KOL09F-9	pop_21	295	311	124	164	127	187	238	254	162	190	327	327	236	244	206	242	140	144	209	221	116	122	94	102	172	180	172	172	115	121	181	181	118	134	240	280
KOL09F-10	pop_21	291	295	164	164	135	147	234	254	182	210	343	343	224	238	246	246	140	144	223	237	118	122	90	114	168	204	172	172	115	115	181	197	134	160	240	260
KOL09F-11	pop_21	283	327	152	164	139	159	234	258	138	154	359	363	224	232	230	242	140	144	209	229	116	118	106	130	180	196	172	176	115	115	179	187	118	162	210	280
KOL09F-12	pop_21	259	311	124	164	127	183	250	254	138	194	331	343	232	241	246	250	140	144	213	243	116	122	90	94	168	196	172	172	103	115	195	197	134	158	240	260
KOL09F-13	pop_21	291	339	136	164	139	199	238	250	134	194	343	355	224	238	242	246	144	144	201	201	116	118	90	126	180	200	172	172	103	121	181	195	142	142	240	260
KOL09F-14	pop_21	279	303	132	164	127	131	246	250	122	218	355	363	224	238	202	254	140	144	213	213	114	118	118	122	176	180	172	172	115	115	187	199	142	160	210	280
KOL09F-15	pop_21	303	311	132	132	127	139	238	242	158	206	339	343	232	244	234	246	140	140	201	225	116	118	90	94	208	212	172	172	115	115	181	191	142	162	230	260
KOL09F-16	pop_21	271	339	152	164	127	127	238	238	134	174	323	343	236	238	230	230	144	144	221	223	116	118	82	94	188	220	172	172	115	115	181	181	160	160	240	260
KOL09F-17	pop_21	283	335	152	164	139	191	234	250	134	182	323	363	238	238	246	246	140	144	201	223	118	118	90	114	176	176	172	172	115	115	181	187	142	142	260	290
KOL09F-18	pop_21	311	331	132	152	127	179	238	282	174	194	339	383	232	232	246	258	140	144	213	233	116	122	90	118	212	216	172	172	115	115	181	197	134	164	230	260
KOL09F-19	pop_21	331	339	136	160	127	127	238	238	134	194	347	355	232	248	250	258	140	144	213	233	122	122	98	118	180	212	172	172	115	121	181	195	134	142	260	280
KOL09F-20	pop_21	299	339	132	164	127	191	246	250	134	158	315	367	224	238	230	238	144	144	217	221	116	122	106	114	176	188	172	172	115	121	181	195	142	158	260	260
KOL09F-21	pop_21	263	319	140	164	131	131	238	250	134	210	323	339	232	236	214	230	140	140	209	229	116	118	98	106	172	220	172	172	115	121	181	187	134	164	240	260
KOL09F-22	pop_21	311	319	124	136	131	191	250	250	138	142	311	343	232	244	230	246	140	144	225	239	118	118	90	90	168	212	172	172	115	115	181	181	134	158	260	260
KOL09F-23	pop_21	311	319	128	164	127	139	254	254	146	198	359	383	232	248	210	238	144	144	213	229	116	118	94	126	172	172	172	172	115	115	187	191	118	146	230	260
KOL09F-24	pop_21	327	335	132	152	127	159	238	238	134	178	323	343	236	244	246	246	140	144	201	221	116	118	82	114	176	216	172	172	115	115	181	181	142	160	260	290
KOL09F-25	pop_21	263	335	136	164	131	191	246	250	142	210	335	351	236	238	218	254	140	144	209	239	118	118	90	98	172	212	172	172	115	115	181	211	134	142	260	260
KOL09F-26	pop_21	299	339	132	164	127	191	246	250	178	202	335	367	238	238	206	230	140	140	221	229	118	118	94	114	188	212	172	172	115	115	181	195	134	142	260	260
KOL09F-27	pop_21	303	335	128	152	127	191	238	270	122	178	331	367	236	244	230	266	140	140	205	221	116	118	106	114	180	188	172	172	115	115	181	181	142	160	240	290
KOL09F-28	pop_21	279	283	164	164	127	139	238	258	138	198	363	363	224	244	234	242	144	144	213	229	118	118	118	122	188	196	172	172	115	115	187	187	134	160	210	260
KOL09F-29	pop_21	303	343	148	164	131	187	250	262	198	218	343	347	232	238	234	254	140	144	213	225	116	116	86	122	176	232	172	172	115	115	181	181	158	164	260	260
KOL09F-30	pop_21	295	343	140	164	123	127	250	250	118	166	359	363	224	232	210	242	144	144	213	233	116	122	106	118	168	220	172	172	115	121	179	195	134	142	260	280
KOL09F-31	pop_21	0	0	0	0	0	0	0	0	0	0	0	0	238	244	246	246	144	144	209	213	116	116	90	118	168	172	172	172	103	115	179	199	140	158	210	280
KOL09F-32	pop_21	315	335	132	152	123	191	230	250	178	186	367	375	236	248	246	246	144	144	221	223	116	118	114	114	168	176	172	172	103	115	181	181	134	160	230	290
KOL09F-33	pop_21	295	335	132	152	135	191	250	286	146	202	327	335	238	240	230	246	140	140	213	213	116	122	106	110	176	216	172	172	115	115	181	191	142	146	230	260
KOL09F-34	pop_21	303	303	128	132	131	135	250	250	182	218	335	343	224	224	246	254	140	140	213	213	116	116	118	122	176	212	172	172	115	115	195	199	146	158	230	260
KOL09F-35	pop_21	307	319	164	164	123	127	270	286	198	210	375	415	232	248	226	238	140	140	229	229	116	118	90	94	172	176	172	172	115	115	191	197	118	160	260	260
KOL09F-37	pop_21	323	335	124	136	123	135	238	238	138	154	351	367	224	236	222	230	140	144	225	225	116	118	90	126	184	212	172	172	115	117	181	187	148	160	260	260
KOL09F-38	pop_21	279	351	152	164	139	147	246	250	154	190	323	355	236	244	226	226	140	140	213	225	116	118	90	94	196	216	172	172	115	115	187	211	142	158	280	280
KOL09F-39	pop_21	303	335	128	152	135	191	238	250	146	182	327	335	224	238	246	246	140	144	213	213	116	118	90	90	188	212	172	172	115	115	181	191	146	158	230	230
KOL09F-40	pop_21	279	315	124	152	127	191	234	250	154	186	355	363	238	238	230	250	140	144	209	213	116	118	90	106	192	196	172	172	115	115	183	183	158	160	240	240
KOL09F-41	pop_21	291	327	132	132	127	187	242	266	154	170	331	371	224	238	226	242	140	144	201	221	116	118	118	122	180	180	172	172	115	115	181	195	118	160	240	260
KOL09F-42	pop_21	271	279	132	148	127	159	246	258	134	138	347	407	224	238	226	234	140	144	209	213	116	118	86	114	172	196	172	172	115	121	181	181	142	146	260	260
KOL09F-44	pop_21	287	315	132	164	127	131	242	250	158	218	331	363	224	238	238	246	140	144	213	213	116	122	90	118	172	204	172	172	115	115	199	199	134	160	260	280
KOL09F-45	pop_21	267	279	124	136	135	191	238	246	202	202	323	339	224	232	230	238	144	144	229	229	116	118	94	114	172	176	172	172	121	121	179	181	134	138	230	260
KOL09F-46	pop_21	259	323	132	164	127	127	246	250	206	210	335	359	224	224	238	246	140	144	209	225	116	118	94	118	168	220	172	172	115	121	181	181	134	162	260	260
KOL09F-47	pop_21	259	319	132	164	127	151	242	250	166	206	335	363	224	232	234	246	140	140	221	243	118	122	94	114	172	196	172	172	103	115	197	199	158	162	260	290
KOL09P-1	pop_21	299	347	132	156	127	127	250	262	202	210	351	371	224	238	230	246	140	144	201	217	116	122	94	102	180	220	172	172	115	121	181	197	134	158	250	250
KOL09P-2	pop_21	267	323	140	148	127	159	234	238	174	182	331	375	238	238	218	246	144	144	213	217	116	122	94	134	188	220	172	172	115	115	181	181	154	164	230	280
KOL09P-3	pop_21	295	335	136	156	139	187	238	270	118	198	339	351	224	244	230	246	140	140	209	213	116	122	86	102	184	192	172	172	115	121	183	195	142	164	260	280
KOL09P-4	pop_21	303	319	124	132	183	195	242	262	154	170	323	371	244	248	230	258	140	144	213	229	120	122	94	118	184	204	172	172	115	121	179	181	146	162	210	280
KOL09P-5	pop_21	279	323	152	164	131	159	234	238	162	182	339	343	224	232	222	234	144	144	213	217	116	122	94	94	204	208	172	172	115	115	181	183	164	164	260	280
KOL09P-6	pop_21	251	271	132	164	123	135	234	242	138	230	339	347	224	236	230	242	140	144	201	213	116	118	90	94	188	216	172	172	115	115	181	181	142	160	210	280
KOL09P-7	pop_21	283	295	124	132	131	139	234	262	190	198	331	339	224	238	206	234	140	140	213	217	116	120	106	118	180	212	172	172	115	115	181	195	162	164	240	260
KOL09P-8	pop_21	271	347	132	148	139	139	238	242	138	198	331	351	224	232	226	234	140	140	209	229	118	122	90	114	188	216	172	172	115	121	197	199	118	154	260	280
KOL09P-9	pop_21	279	319	124	132	127	127	238	262	126	210	327	355	224	241	230	246	144	144	201	217	116	118	114	122	188	216	172	172	115	115	179	181	146	160	260	280
KOL09P-10	pop_21	283	327	132	132	135	139	238	258	166	210	347	359	224	248	230	238	140	144	201	213	116	118	94	94	176	176	172	172	103	115	181	195	142	162	260	260
KOL09P-11	pop_21	295	311	128	132	139	139	234	250	122	138	335	383	232	244	250	258	144	144	209	229	116	120	90	94	212	216	172	172	115	115	183	187	146	160	210	280
KOL09P-12	pop_21	255	299	152	164	127	127	246	254	134	190	355	415	224	224	210	238	140	140	201	229	120	120	118	122	172	200	172	172	115	117	191	195	146	148	260	260
KOL09P-13	pop_21	319	331	164	172	127	143	250	270	202	206	323	351	224	248	246	250	140	140	251	255	116	122	94	114	184	188	172	172	115	117	195	201	160	162	260	260
KOL09P-14	pop_21	327	331	132	132	127	139	238	254	182	186	335	347	224	244	226	238	140	144	209	225	116	122	82	102	172	184	172	172	121	121	181	203	160	160	260	260
KOL09P-15	pop_21	295	303	128	132	123	135	250	266	178	198	343	363	236	238	230	246	144	144	209	229	114	116	94	134	168	200	172	172	115	115	181	191	138	146	240	260
KOL09P-16	pop_21	255	271	124	136	127	175	234	246	202	202	339	347	236	236	206	246	140	144	229	239	118	120	86	90	176	220	172	172	115	115	179	183	134	142	230	250
KOL09P-17	pop_21	279	303	152	168	127	135	234	250	134	198	323	343	232	236	222	246	140	140	201	213	122	122	86	110	172	216	172	172	115	121	181	187	118	158	250	280
KOL09P-18	pop_21	295	311	132	132	123	135	254	262	182	194	335	347	236	236	230	262	140	144	209	213	122	122	114	114	172	180	172	172	115	121	197	197	136	142	210	280
KOL09P-19	pop_21	299	343	132	132	127	139	250	266	158	198	331	351	238	238	206	234	140	140	213	233	118	122	86	94	176	180	172	172	115	115	183	199	154	158	240	280
KOL09P-20	pop_21	287	291	128	164	191	199	250	274	138	210	339	343	224	232	230	246	140	140	201	233	116	122	90	114	216	216	172	172	115	121	181	197	160	162	210	260
KOL09P-21	pop_21	295	359	124	164	127	127	250	266	138	198	347	355	224	232	234	234	144	144	221	225	118	122	94	118	168	196	172	172	115	117	181	181	142	148	260	260
KOL09P-22	pop_21	271	307	164	164	127	127	266	270	138	194	331	343	224	232	234	242	140	140	209	213	116	122	86	90	200	220	172	172	115	115	181	181	142	146	260	260
KOL09P-23	pop_21	287	287	148	164	123	127	238	242	142	202	331	415	238	238	226	234	144	144	205	229	116	116	102	130	184	220	172	172	115	119	181	191	154	164	230	280
KOL09P-24	pop_21	295	319	124	152	135	147	250	266	174	218	343	371	240	244	226	230	144	144	229	229	116	122	94	106	184	196	172	172	115	117	179	181	160	160	240	260
KOL09P-25	pop_21	279	295	128	164	127	191	250	254	186	206	335	351	232	232	238	254	140	144	213	217	122	122	98	114	188	216	172	172	115	121	195	197	134	160	260	280
KOL09P-26	pop_21	279	355	132	152	127	159	238	250	182	206	343	395	244	248	222	230	140	144	213	217	118	122	94	118	200	228	172	172	115	115	191	197	142	142	230	250
KOL09P-27	pop_21	263	319	152	164	139	143	238	246	154	210	343	371	244	244	234	262	140	144	209	213	118	122	94	126	204	220	172	172	115	121	179	181	134	160	260	260
KOL09P-28	pop_21	267	307	152	164	127	131	258	266	138	182	335	347	236	244	230	250	140	144	213	213	100	108	94	106	168	220	172	172	115	115	183	189	142	144	260	260
KOL09P-29	pop_21	335	335	136	136	127	131	242	250	154	162	335	363	232	248	226	230	140	144	213	229	116	122	106	118	176	212	172	172	115	121	181	183	134	160	260	260
KOL09P-30	pop_21	283	295	148	164	147	187	238	238	190	198	339	351	236	236	230	234	140	144	209	227	116	122	90	106	172	188	172	172	115	117	181	197	142	162	260	260
KOL09P-31	pop_21	263	315	140	148	187	187	234	234	174	198	335	371	224	236	238	246	140	140	213	233	116	122	98	106	176	188	172	172	115	115	181	197	142	146	260	260
KOL09P-32	pop_21	311	331	132	140	123	167	242	266	138	154	331	355	232	248	226	234	140	140	213	231	0	0	98	130	176	180	172	172	115	115	195	197	118	138	250	280
KOL09P-33	pop_21	283	343	124	164	139	179	238	254	190	198	327	347	224	232	246	258	144	144	229	233	118	120	90	102	196	216	172	172	115	115	195	197	134	146	240	260
KOL09P-34	pop_21	279	287	132	136	123	127	234	250	190	218	323	335	244	244	238	250	144	144	229	237	118	118	86	122	180	196	172	172	115	115	181	181	118	142	210	260
KOL09P-35	pop_21	291	347	124	132	127	191	250	254	138	214	323	343	244	244	246	262	144	144	213	221	118	122	86	118	184	220	172	172	115	115	181	197	134	164	250	280
KOL09P-36	pop_21	279	323	152	160	191	191	238	242	142	146	351	375	238	244	230	246	140	144	225	233	116	118	102	118	176	196	172	172	115	115	181	197	134	162	260	290
KOL09P-37	pop_21	287	331	124	132	127	159	250	250	138	206	327	347	232	248	226	230	144	144	213	229	116	118	86	106	192	208	172	172	115	115	195	199	140	160	260	280
KOL09P-38	pop_21	271	295	148	148	127	135	234	266	162	206	319	375	224	224	222	262	140	144	213	229	116	116	98	114	208	220	172	172	115	115	197	197	142	160	240	280
KOL09P-39	pop_21	307	319	124	152	127	199	250	254	118	198	343	343	224	236	226	234	140	144	221	225	116	122	90	114	184	216	172	172	115	115	181	195	146	146	260	260
KOL09P-40	pop_21	287	331	124	132	127	131	238	250	178	194	335	375	238	244	234	238	140	140	213	243	118	122	86	118	180	196	172	172	115	115	181	187	142	142	280	360
KOL09P-41	pop_21	283	295	132	164	135	139	246	254	150	194	0	0	224	238	230	234	140	144	201	201	116	116	86	114	192	260	172	172	115	115	181	187	134	160	260	300
KOL09P-42	pop_21	255	327	152	164	123	139	242	266	138	202	323	347	232	232	246	250	140	144	213	229	118	122	90	90	188	200	172	172	115	121	181	197	140	142	210	280
KOL09P-43	pop_21	271	339	132	152	127	127	238	266	158	182	331	339	224	241	238	238	140	144	209	213	116	118	90	118	204	216	172	172	115	115	181	195	134	142	260	290
KOL09P-44	pop_21	291	323	164	164	127	139	234	238	138	170	323	323	224	238	230	242	144	144	201	225	118	122	86	122	196	212	172	172	115	115	183	197	118	134	240	290
KOL09P-45	pop_21	319	327	164	164	147	191	266	266	134	134	323	343	232	238	234	242	140	144	213	239	118	122	86	106	196	212	172	172	115	115	181	181	134	158	240	260
KOL09P-46	pop_21	275	287	148	152	135	191	234	242	146	206	335	363	224	224	246	246	144	144	213	229	122	122	90	98	200	216	172	172	115	115	181	195	142	142	240	260
KOL09P-47	pop_21	291	311	132	152	123	127	246	250	190	194	363	363	236	244	226	234	140	140	201	237	116	122	94	114	184	196	172	172	115	115	187	197	142	146	260	260
KOL09P-48	pop_21	299	315	148	164	115	127	242	266	138	202	335	359	224	232	230	234	140	144	213	217	118	122	86	90	208	212	172	172	115	115	181	187	140	142	260	280
KOL09P-49	pop_21	291	343	132	164	127	135	254	258	134	170	331	343	236	244	218	238	140	140	201	213	0	0	98	122	188	212	172	172	115	115	181	183	148	162	260	260
KOL09P-50	pop_21	255	311	132	164	123	179	262	266	190	210	335	367	232	238	238	254	140	144	209	255	116	116	90	94	196	208	172	172	115	115	181	197	142	146	230	280
PAK09F-1	pop_22	303	307	124	124	143	187	238	238	154	158	343	359	224	232	222	242	144	144	213	241	116	118	82	126	172	220	172	172	115	115	199	201	142	142	280	280
PAK09F-2	pop_22	275	315	132	164	131	139	242	270	154	210	315	359	232	238	230	258	140	144	209	213	118	118	94	122	204	220	172	172	115	115	181	181	142	146	260	300
PAK09F-3	pop_22	275	299	124	132	143	163	238	238	154	154	343	359	224	232	230	230	140	140	209	213	118	118	90	126	172	196	172	172	115	115	179	181	142	142	230	280
PAK09F-4	pop_22	267	307	132	132	135	191	238	250	170	218	339	387	224	238	230	238	144	144	201	237	120	122	102	126	196	220	172	172	115	115	199	201	142	162	260	260
PAK09F-5	pop_22	323	343	128	132	123	135	238	250	198	218	339	383	224	248	226	250	144	144	201	201	116	118	90	102	184	212	172	172	115	115	179	201	142	162	260	300
PAK09F-6	pop_22	291	299	124	136	127	135	238	246	154	186	339	343	224	244	230	238	144	144	209	209	118	124	90	90	172	184	172	172	115	115	179	181	142	162	260	280
PAK09F-7	pop_22	271	295	132	164	131	191	242	250	194	198	351	387	224	224	238	258	140	140	213	247	116	116	86	118	164	164	172	172	115	115	181	201	142	160	240	280
PAK09F-10	pop_22	295	323	132	164	127	191	238	270	154	218	343	387	224	232	226	250	140	144	209	233	118	120	90	90	212	220	172	172	115	115	195	195	158	162	300	300
PAK09F-11	pop_22	299	323	132	152	131	135	250	270	174	186	339	387	224	248	238	242	144	144	201	229	116	116	98	102	204	220	172	172	115	115	181	201	160	160	260	300
PAK09F-12	pop_22	303	323	132	164	135	163	238	250	186	222	351	387	224	238	238	250	144	144	201	213	118	120	90	102	216	220	172	172	115	115	201	201	142	160	230	260
PAK09F-17	pop_22	283	323	132	164	127	191	250	270	186	194	339	387	224	248	234	250	144	144	213	233	116	122	90	114	184	200	172	172	115	115	181	195	142	160	300	300
PAK09F-19	pop_22	271	299	124	152	131	187	238	246	158	194	355	383	236	244	234	250	140	140	229	229	116	118	114	130	200	204	172	172	115	121	181	199	142	142	260	260
PAK09F-21	pop_22	307	359	132	136	127	139	250	270	118	190	355	367	224	248	230	234	144	144	217	229	118	118	90	122	172	180	172	172	115	115	181	187	118	148	230	240
PAK09F-23	pop_22	307	331	124	132	127	131	238	246	158	194	315	339	224	224	238	250	140	140	209	233	116	120	90	118	184	192	172	172	115	115	181	195	148	162	260	280
PAK09F-24	pop_22	271	319	132	140	131	139	250	254	194	198	347	387	224	236	234	238	140	144	209	247	116	122	90	118	200	208	172	172	115	115	181	181	146	160	230	280
PAK09F-25	pop_22	291	331	136	136	187	191	238	254	142	194	339	339	224	248	238	246	144	144	209	229	118	124	90	98	184	204	172	172	115	115	181	195	134	162	240	280
PAK09F-31	pop_22	315	359	132	164	139	187	238	250	190	194	335	343	236	236	222	222	140	144	201	201	118	120	90	90	172	212	172	172	117	117	181	195	118	158	230	300
PAK09F-32	pop_22	311	331	132	164	131	183	238	254	154	206	291	339	232	245	230	238	140	144	213	213	116	116	0	0	0	0	0	0	0	0	0	0	0	0	0	0
PAK09F-34	pop_22	307	327	132	164	123	163	246	274	138	154	327	383	224	236	222	230	140	144	201	237	118	120	86	90	196	216	172	172	115	115	179	181	118	142	260	280
PAK09F-36	pop_22	287	327	128	132	135	187	250	274	154	162	339	383	232	236	226	238	144	144	229	251	116	118	110	122	168	208	172	172	115	121	179	195	134	142	230	260
PAK09F-38	pop_22	299	339	132	132	139	147	250	250	178	194	315	335	224	236	230	254	144	144	201	209	116	118	90	102	168	212	172	172	115	117	181	181	134	142	230	230
PAK09F-40	pop_22	271	271	124	164	127	147	250	258	174	222	335	339	224	236	226	226	140	140	209	213	116	122	90	98	168	200	172	172	115	117	187	195	160	160	240	290
PAK09P-1	pop_22	275	331	164	164	187	191	250	270	186	198	339	339	224	248	250	250	140	144	213	233	122	124	90	118	200	212	172	172	115	115	187	195	160	162	260	300
PAK09P-2	pop_22	279	319	136	164	187	191	238	242	190	194	315	387	224	224	238	262	140	144	201	209	118	118	126	126	172	200	172	172	115	115	181	201	142	162	240	300
PAK09P-3	pop_22	271	295	132	140	127	147	250	250	118	134	335	363	238	249	226	250	140	140	209	213	120	122	90	118	192	200	172	172	115	117	181	195	134	134	260	260
PAK09P-4	pop_22	311	339	132	136	127	187	234	246	138	150	339	355	228	236	234	238	140	144	209	233	116	116	98	146	212	216	172	172	115	115	181	181	160	162	280	280
PAK09P-5	pop_22	291	291	124	164	127	127	234	238	194	202	351	351	232	248	238	242	144	144	233	237	116	120	90	118	180	204	172	172	115	121	181	195	160	162	240	290
PAK09P-6	pop_22	267	279	136	136	135	191	238	262	146	198	343	375	224	224	238	242	140	140	209	209	118	122	82	106	164	168	172	172	115	115	181	199	142	142	280	280
PAK09P-7	pop_22	271	303	132	164	187	187	238	246	158	182	339	355	238	248	238	246	140	144	209	233	118	118	90	90	176	200	172	172	115	115	195	195	146	146	230	250
PAK09P-8	pop_22	279	335	152	156	143	191	238	238	166	214	347	355	238	244	226	234	144	144	201	205	116	122	90	122	200	212	172	172	115	115	187	187	134	162	260	280
PAK09P-9	pop_22	303	315	136	164	127	139	246	270	150	150	315	339	228	245	234	250	140	140	209	229	116	116	90	98	168	212	172	172	115	115	181	199	160	162	230	280
PAK09P-10	pop_22	271	339	128	132	183	187	238	246	162	178	351	371	224	228	226	226	140	140	201	209	116	118	86	98	200	212	172	172	115	115	179	199	142	148	260	280
PAK09P-11	pop_22	319	319	132	164	127	139	238	262	126	206	339	351	238	244	226	234	140	144	209	245	118	118	90	94	172	184	172	172	115	121	191	199	142	162	210	260
PAK09P-12	pop_22	291	303	164	164	139	139	234	246	154	182	339	383	224	248	230	234	140	144	205	213	116	118	90	134	200	208	172	172	115	115	191	195	142	146	260	300
PAK09P-13	pop_22	279	339	132	132	123	139	238	238	150	194	339	339	228	249	230	230	140	144	245	251	116	122	90	90	168	204	172	172	115	115	181	201	146	158	210	230
PAK09P-14	pop_22	271	323	132	132	131	163	270	270	154	198	339	371	224	236	238	250	140	144	209	233	118	122	90	146	184	220	172	172	115	115	179	181	146	160	230	260
PAK09P-15	pop_22	315	315	164	164	135	187	238	270	194	198	355	363	224	232	238	238	140	144	209	233	120	122	90	90	204	212	172	172	115	115	181	195	146	162	240	260
PAK09P-16	pop_22	279	279	132	164	127	135	246	246	166	206	371	383	224	228	206	258	140	144	201	209	116	118	90	118	180	204	172	172	115	115	197	199	142	162	230	260
PAK09P-17	pop_22	287	307	124	132	127	139	242	270	154	190	343	355	244	249	234	234	144	144	229	229	118	122	90	122	180	200	172	172	115	117	187	201	134	142	230	280
PAK09P-18	pop_22	299	323	132	152	139	187	238	238	154	186	327	339	224	224	234	238	144	144	213	229	116	122	90	90	168	208	172	172	115	115	179	179	134	146	260	260
PAK09P-19	pop_22	303	343	132	132	135	139	238	274	170	170	339	343	236	236	234	250	144	144	233	237	116	116	90	126	180	200	172	172	115	121	195	201	118	160	230	260
PAK09P-20	pop_22	299	327	132	140	139	187	250	274	154	194	347	383	224	248	230	234	140	144	201	241	116	120	98	118	188	192	172	172	115	115	181	201	142	146	230	240
PAK09P-21	pop_22	275	291	132	164	139	187	246	250	134	170	383	383	232	244	234	238	140	140	205	233	116	116	126	146	196	208	172	172	115	121	173	191	142	142	230	260
PAK09P-22	pop_22	287	331	128	132	187	191	250	274	166	214	335	411	224	238	246	250	140	144	209	251	118	120	90	98	180	204	172	172	115	121	179	195	142	160	230	300
PAK09P-23	pop_22	295	299	132	136	131	187	262	266	146	154	343	363	238	244	234	258	140	140	213	233	116	116	90	98	192	208	172	172	115	115	187	201	146	154	230	260
PAK09P-24	pop_22	291	295	148	164	139	187	238	238	190	218	363	411	224	240	226	238	140	140	217	251	116	118	102	118	168	208	172	172	115	115	179	201	146	160	250	280
PAK09P-25	pop_22	299	343	136	164	139	187	258	270	118	182	339	383	236	244	230	238	144	144	229	233	116	118	118	126	168	180	172	172	115	115	195	201	118	146	260	300
PAK09P-26	pop_22	303	307	136	136	139	191	238	254	118	170	339	339	236	244	230	234	144	144	209	229	118	122	98	126	168	200	172	172	115	121	195	197	118	142	260	260
PAK09P-27	pop_22	311	323	132	152	127	127	246	274	154	182	371	383	236	245	230	238	140	140	233	233	116	118	90	118	208	216	172	172	115	115	181	199	160	160	280	290
PAK09P-28	pop_22	331	339	136	136	135	191	238	250	146	154	347	355	224	224	226	242	140	140	201	251	116	122	90	98	204	212	172	172	115	115	195	201	142	146	290	300
PAK09P-29	pop_22	303	335	132	164	123	139	262	274	182	222	351	371	238	245	230	238	140	144	213	233	116	118	90	90	168	216	172	172	115	115	181	181	142	160	230	260
PAK09P-31	pop_22	307	335	124	124	139	139	246	254	206	214	335	383	228	244	234	238	140	144	201	213	116	118	90	126	208	212	172	172	115	115	181	187	134	160	260	280
PAK09P-32	pop_22	271	287	132	164	139	163	238	250	166	190	355	383	224	236	234	238	140	144	201	233	122	124	90	126	200	212	172	172	115	115	181	195	142	146	210	280
PAK09P-33	pop_22	307	331	132	132	187	191	238	258	166	198	343	383	224	236	234	234	140	140	213	233	118	124	126	126	168	208	172	172	115	121	181	197	146	148	260	280
PAK09P-34	pop_22	263	295	124	152	135	191	262	274	182	202	323	339	232	232	238	246	140	140	209	213	116	122	86	90	200	204	172	172	115	115	195	195	160	162	260	280
PAK09P-35	pop_22	267	327	128	132	131	139	238	254	150	170	327	355	224	248	238	258	144	144	213	237	118	118	106	122	200	212	172	172	115	117	199	201	146	162	260	290
PAK09P-36	pop_22	299	311	132	136	147	187	238	270	118	218	351	355	224	240	234	238	140	144	209	213	118	122	118	126	204	212	172	172	115	115	199	201	142	162	280	290
PAK09P-37	pop_22	295	315	132	140	127	135	238	250	154	218	339	351	224	224	234	238	140	144	201	229	118	122	90	102	204	204	172	172	115	121	179	195	146	160	240	260
PAK09P-38	pop_22	303	339	132	164	183	187	290	290	154	178	339	355	224	236	226	234	140	140	217	217	116	118	110	126	200	212	172	172	115	115	179	199	160	162	260	280
PAK09P-40	pop_22	291	343	140	164	139	147	246	258	154	154	375	383	232	248	234	234	144	144	233	233	116	116	90	146	200	208	172	172	115	115	173	179	146	158	260	260
PAK09P-41	pop_22	331	339	124	136	135	135	246	270	162	186	343	383	224	228	226	242	140	144	225	229	118	118	82	86	200	208	172	172	115	121	181	199	142	148	240	260
PAK09P-42	pop_22	287	311	128	132	127	139	238	242	150	154	339	375	244	248	234	234	140	144	229	229	116	118	90	90	172	200	172	172	115	117	181	201	158	160	260	280
PAK09P-44	pop_22	275	287	132	164	187	191	238	250	158	194	343	355	236	248	234	254	140	140	213	229	116	118	0	0	0	0	0	0	0	0	0	0	0	0	0	0
PAK09P-45	pop_22	291	311	132	164	147	167	250	250	150	170	383	383	224	244	230	234	140	140	213	233	116	116	90	134	172	208	172	172	115	115	195	197	134	146	260	290
PAK09P-46	pop_22	295	347	164	168	127	139	250	262	122	138	339	347	232	236	230	246	140	144	213	233	118	122	106	114	192	200	172	172	115	121	179	195	118	134	260	300
PAK09P-47	pop_22	279	335	132	136	187	191	234	246	162	194	339	347	224	248	214	234	140	144	201	209	116	118	90	126	180	204	172	172	115	121	179	181	134	160	240	240
PAK09P-48	pop_22	295	339	132	132	135	187	238	262	178	194	335	343	236	236	234	238	144	144	213	251	116	118	122	126	208	220	172	172	115	115	187	195	142	160	230	280
PAK09P-49	pop_22	283	299	132	164	139	187	250	250	178	198	351	355	224	238	238	258	140	144	213	217	118	118	106	126	212	212	172	172	115	115	179	187	158	162	230	300
PAK09P-50	pop_22	299	303	132	148	143	147	238	254	0	0	355	367	224	248	214	214	144	144	213	245	120	120	90	90	172	216	172	172	115	115	183	191	134	142	280	300
PAK09P-51	pop_22	307	339	148	164	127	127	262	270	154	170	335	355	224	248	226	226	140	140	213	229	116	122	118	122	172	184	172	172	115	121	181	181	142	162	240	280
PAK09P-52	pop_22	271	323	124	132	187	191	250	270	174	194	339	391	236	248	230	238	140	144	201	229	118	122	90	106	184	200	172	172	115	115	181	195	142	160	260	290
PAK09P-53	pop_22	295	303	132	136	139	187	274	274	150	154	347	383	224	245	238	238	140	144	229	237	118	120	90	146	208	216	172	172	115	117	181	201	160	160	240	280
PAK09P-54	pop_22	283	311	124	164	147	187	238	262	118	186	347	355	238	244	238	250	140	144	217	237	118	118	118	134	200	200	172	172	115	115	179	199	142	142	230	290
ULI09P-1	pop_23	311	335	156	164	123	135	238	250	154	162	347	355	238	248	230	230	140	144	213	213	118	118	90	94	188	188	172	172	115	115	181	199	134	134	260	260
ULI09P-2	pop_23	315	319	152	152	127	131	238	246	162	202	327	327	244	248	238	238	140	144	217	243	118	126	130	130	200	212	172	172	115	121	179	181	142	146	240	260
ULI09P-3	pop_23	275	315	164	164	127	151	238	278	158	206	331	351	224	232	226	234	144	144	213	213	118	122	94	122	188	204	172	172	115	121	181	195	134	160	260	300
ULI09P-4	pop_23	267	335	156	168	127	131	238	246	142	170	335	351	224	236	230	230	144	144	205	213	118	118	94	98	188	220	172	172	115	115	199	201	134	142	260	280
ULI09P-5	pop_23	307	315	136	168	127	135	238	262	142	154	335	347	224	244	254	266	144	144	205	225	122	122	94	94	168	168	172	172	115	115	181	197	134	160	260	260
ULI09P-6	pop_23	267	319	156	164	127	183	238	246	154	190	331	347	224	245	230	230	140	144	213	229	116	118	102	110	168	168	172	172	115	115	181	181	142	162	260	260
ULI09P-7	pop_23	307	315	132	152	127	139	238	254	122	218	335	343	236	238	226	226	140	140	201	217	118	122	90	98	188	200	172	172	115	121	181	187	134	162	260	280
ULI09P-8	pop_23	275	279	128	168	127	183	238	250	134	166	335	379	244	244	230	230	144	144	201	233	118	118	90	94	220	220	172	172	115	115	179	201	142	146	210	290
ULI09P-9	pop_23	295	319	152	168	127	195	238	262	154	182	335	367	224	244	242	246	144	144	217	233	116	122	90	118	180	192	172	172	115	121	181	189	134	160	260	260
ULI09P-10	pop_23	271	275	168	168	127	131	238	238	190	214	327	339	244	248	226	242	140	144	213	217	118	122	110	118	188	220	172	172	115	115	179	181	158	160	280	280
ULI09P-11	pop_23	295	307	164	164	127	195	234	238	158	182	347	415	224	248	234	238	140	144	213	213	118	122	90	114	188	204	172	172	121	121	181	193	142	160	260	260
ULI09P-12	pop_23	275	359	156	168	127	127	238	246	190	206	331	347	238	244	226	234	140	144	217	243	116	122	86	122	188	204	172	172	115	115	197	197	146	160	260	260
ULI09P-13	pop_23	271	295	124	164	123	183	238	238	134	210	335	351	238	240	238	242	144	144	213	233	118	118	102	114	192	232	172	172	115	121	179	181	146	160	280	300
ULI09P-14	pop_23	275	287	152	156	131	131	250	278	126	154	323	367	224	240	234	266	140	144	213	233	116	122	94	126	200	224	172	172	115	115	181	187	142	148	210	290
ULI09P-15	pop_23	295	295	156	156	127	127	238	246	126	150	347	351	244	244	230	266	140	140	233	237	116	118	94	106	172	188	172	172	115	119	199	199	148	160	260	260
ULI09P-16	pop_23	287	311	132	164	135	191	238	250	154	194	335	379	236	248	238	238	140	140	213	217	118	118	90	94	176	216	172	172	115	121	181	181	142	142	250	290
ULI09P-17	pop_23	291	311	152	168	127	127	246	246	150	190	343	379	224	248	238	266	144	144	221	237	116	122	70	122	184	212	172	172	115	121	179	183	142	142	230	230
ULI09P-18	pop_23	275	315	164	168	135	135	238	246	142	190	335	355	224	236	210	242	144	144	205	229	116	122	110	122	168	200	172	172	115	115	181	195	148	148	280	360
ULI09P-19	pop_23	295	311	132	164	187	195	238	246	118	198	367	415	224	224	234	238	144	144	213	243	116	122	90	94	192	212	172	172	119	121	181	193	142	146	260	260
ULI09P-20	pop_23	295	295	152	164	131	135	238	238	146	202	335	335	236	240	218	230	140	140	229	241	116	118	98	142	164	200	172	172	115	115	181	181	142	160	210	260
ULI09P-21	pop_23	267	319	156	164	123	127	238	262	134	154	339	343	248	248	238	242	140	140	213	233	118	122	90	118	188	220	172	172	115	117	181	181	134	142	260	260
ULI09P-22	pop_23	311	331	132	152	187	191	238	246	150	154	379	379	224	224	230	238	144	144	213	221	118	122	122	122	168	212	172	172	119	121	181	197	118	146	260	260
ULI09P-23	pop_23	287	295	164	164	131	135	238	250	154	182	323	415	224	238	246	266	140	144	217	225	116	122	90	94	188	224	172	172	121	121	181	189	142	146	210	260
ULI09P-24	pop_23	255	295	136	152	127	135	238	242	134	150	355	367	232	236	242	254	140	144	217	233	116	122	98	114	200	212	172	172	115	117	179	199	142	158	280	360
ULI09P-25	pop_23	259	295	152	168	127	131	238	262	186	198	335	415	224	244	230	234	140	144	0	0	116	116	94	114	192	192	172	172	115	121	173	193	134	146	260	280
ULI09P-27	pop_23	255	275	132	164	127	127	238	246	142	206	335	339	224	224	230	266	144	144	205	213	118	118	122	122	188	188	172	172	115	115	181	197	118	142	260	260
ULI09F-1	pop_23	267	295	124	124	191	191	238	242	146	158	335	339	238	244	206	226	140	140	209	209	118	118	98	102	208	216	172	172	115	115	181	181	160	160	260	260
ULI09F-2	pop_23	295	319	124	148	163	191	238	238	162	198	351	367	224	244	230	238	144	144	209	229	120	120	90	98	192	192	172	172	115	115	179	179	142	160	210	280
ULI09F-3	pop_23	267	295	148	164	135	191	234	270	134	174	343	347	232	232	238	258	140	144	233	237	118	122	98	118	200	220	172	172	115	115	179	181	118	142	210	260
ULI09F-4	pop_23	299	315	124	152	127	135	238	238	194	218	371	379	224	244	226	246	140	144	213	241	116	118	90	94	168	172	172	172	115	119	183	189	118	142	230	260
ULI09F-5	pop_23	267	295	148	148	123	127	234	270	134	158	323	323	224	238	238	238	140	144	201	237	118	118	90	90	188	220	172	172	115	115	181	181	142	158	210	280
ULI09F-6	pop_23	295	319	160	168	123	127	238	238	142	198	367	379	236	244	206	242	140	140	221	229	116	118	98	98	168	220	172	172	115	115	195	195	142	162	260	260
ULI09F-7	pop_23	319	319	124	124	123	159	234	238	134	134	359	379	238	244	238	238	140	144	209	229	118	118	98	122	204	220	172	172	115	119	179	189	142	142	260	260
ULI09F-8	pop_23	295	299	124	124	123	135	238	262	146	194	323	379	232	238	226	226	140	144	229	241	118	118	94	98	192	220	172	172	115	115	179	181	160	162	260	260
ULI09F-9	pop_23	295	311	152	164	135	191	234	238	142	194	343	355	224	232	234	258	140	144	225	229	116	118	90	98	200	220	172	172	115	119	181	181	142	146	260	360
ULI09F-10	pop_23	271	295	168	168	127	163	234	238	194	218	359	367	236	244	226	238	144	144	209	209	120	122	98	98	196	220	172	172	115	115	179	195	142	142	260	260
ULI09F-12	pop_23	299	315	124	148	123	127	238	250	194	206	335	379	224	244	238	238	144	144	209	241	118	122	90	94	168	200	172	172	115	119	179	181	142	142	230	280
ULI09F-13	pop_23	295	299	124	168	127	127	238	262	134	218	335	339	224	232	226	230	140	144	213	241	118	118	98	98	168	192	172	172	115	115	179	179	142	142	260	260
ULI09F-14	pop_23	275	275	124	124	123	159	234	262	154	198	323	379	224	238	206	238	140	144	209	229	118	122	90	98	204	216	172	172	115	121	179	181	142	160	230	260
ULI09F-15	pop_23	299	355	124	164	127	135	238	238	134	194	355	379	232	238	230	238	144	144	209	209	118	122	94	122	208	220	172	172	119	121	179	183	146	162	230	360
ULI09F-17	pop_23	275	315	124	152	123	127	238	246	134	190	347	371	0	0	0	0	0	0	0	0	0	0	90	98	200	204	172	172	115	121	179	181	142	162	260	260
ULI09F-19	pop_23	275	291	124	132	123	135	238	246	134	134	339	347	224	238	238	246	140	140	209	229	116	118	118	122	204	220	172	172	115	115	179	191	142	142	260	260
ULI09F-21	pop_23	295	315	124	156	127	163	238	262	198	198	339	367	224	244	230	238	144	144	209	213	118	118	98	98	168	192	172	172	115	121	179	179	142	142	210	280
ULI09F-23	pop_23	267	295	124	168	135	163	238	238	134	138	339	379	232	232	226	238	144	144	209	217	118	122	90	94	220	220	172	172	119	119	179	181	140	142	230	260
ULI09F-24	pop_23	315	319	124	132	123	191	238	274	158	162	323	351	232	236	222	230	140	140	229	229	116	118	90	98	188	220	172	172	115	115	181	181	160	162	230	280
ULI09F-25	pop_23	315	319	132	152	127	191	238	238	134	190	323	351	224	232	230	246	140	144	213	229	116	120	90	90	172	192	172	172	115	115	179	181	160	162	260	280
ULI09F-26	pop_23	267	295	124	140	123	127	234	238	186	198	323	331	244	245	206	246	140	144	209	213	118	118	90	90	168	168	172	172	115	121	181	195	140	142	230	230
ULI09F-29	pop_23	299	319	124	152	135	135	238	238	134	134	347	379	224	232	238	258	144	144	209	241	118	122	94	114	168	208	172	172	115	115	179	181	142	162	230	260
ULI09F-30	pop_23	267	267	124	168	127	135	238	238	194	194	335	339	232	244	226	238	140	144	217	241	118	122	94	118	192	220	172	172	115	119	179	181	142	162	230	260
ULI09F-32	pop_23	267	295	124	152	127	127	234	262	134	198	343	367	224	232	230	258	144	144	209	225	120	122	98	98	192	220	172	172	115	115	179	179	142	142	260	280
ULI09F-33	pop_23	299	315	124	124	123	135	238	274	134	190	339	379	224	244	238	266	142	144	205	209	118	122	90	94	220	220	172	172	115	115	179	195	142	142	230	260
ULI09F-35	pop_23	295	295	124	124	127	127	238	250	186	206	335	339	240	248	238	246	140	140	209	213	118	118	110	126	168	200	172	172	119	121	181	181	142	142	260	280
ULI09F-38	pop_23	275	295	140	152	127	127	238	238	194	218	331	371	245	248	230	234	140	144	213	213	116	126	90	110	200	220	172	172	115	121	181	189	118	142	260	280
ULI09F-39	pop_23	275	275	124	160	123	127	262	262	146	158	339	371	224	238	206	238	140	140	209	229	116	118	90	118	216	220	172	172	115	115	179	191	142	160	260	260
ULI09F-41	pop_23	315	319	132	168	127	135	238	238	182	198	343	367	236	238	230	242	140	140	213	221	118	118	90	98	188	220	172	172	115	121	179	179	142	160	260	280
ULI09F-42	pop_23	295	319	132	164	191	191	238	274	134	194	351	355	236	244	226	230	140	140	213	229	118	120	90	142	192	200	172	172	115	115	179	179	146	160	280	360
ULI09F-44	pop_23	267	319	124	156	127	135	234	274	154	190	323	379	224	244	230	238	140	144	209	213	116	122	98	98	168	196	172	172	115	119	179	195	142	142	260	260
ULI09F-45	pop_23	295	319	148	152	131	191	238	246	162	202	351	379	224	244	226	230	140	140	213	217	116	120	86	90	220	220	172	172	115	115	181	181	160	160	210	260
ULI09F-46	pop_23	295	311	124	124	127	191	238	238	186	198	319	339	238	238	206	222	140	140	209	229	116	118	90	98	172	192	172	172	115	115	179	181	142	160	260	260
ULI09F-47	pop_23	267	315	124	152	127	135	234	238	194	218	335	371	224	232	226	246	140	144	209	213	116	122	90	94	196	200	172	172	115	115	179	181	142	162	260	260
PCH09F-1	pop_24	283	327	132	132	131	131	266	266	166	170	363	371	224	232	226	230	140	144	213	213	116	122	98	106	168	216	172	172	115	115	187	197	142	146	210	260
PCH09F-2	pop_24	271	335	132	132	127	187	258	266	174	194	335	343	232	244	230	254	140	144	213	247	122	122	94	118	168	236	172	172	115	115	195	195	142	142	210	240
PCH09F-3	pop_24	275	287	132	132	127	127	234	262	122	182	351	387	224	248	226	250	144	144	217	221	116	118	114	130	172	212	172	172	115	121	181	197	142	160	260	260
PCH09F-4	pop_24	307	319	132	152	127	127	234	238	122	142	351	375	232	232	226	250	140	144	221	229	116	122	90	130	172	200	172	172	115	115	181	195	142	148	210	260
PCH09F-5	pop_24	275	287	132	164	131	187	238	262	138	150	351	363	236	248	230	242	140	140	213	233	116	116	102	106	204	208	172	172	115	115	181	187	142	150	260	280
PCH09F-7	pop_24	267	335	140	148	131	187	234	258	158	194	363	415	224	236	242	250	140	144	205	251	116	126	98	98	200	212	172	172	115	119	179	181	140	158	260	280
PCH09F-8	pop_24	327	335	132	136	127	127	258	270	118	170	343	351	232	244	230	230	140	140	213	213	118	122	86	94	192	196	172	172	115	121	179	181	118	142	260	260
PCH09F-9	pop_24	267	307	132	132	127	143	234	258	0	0	339	355	0	0	0	0	0	0	0	0	0	0	90	94	176	208	172	172	115	115	181	181	142	160	210	250
PCH09F-10	pop_24	295	295	124	144	131	195	250	250	0	0	347	355	232	232	238	238	140	144	201	213	118	122	98	114	168	212	172	172	115	121	181	195	158	160	230	260
PCH09F-12	pop_24	271	295	132	132	135	195	250	266	122	182	347	371	224	232	238	246	144	144	213	217	118	118	90	114	172	220	172	172	115	121	179	199	158	160	210	280
PCH09F-13	pop_24	267	331	140	164	127	127	238	250	0	0	339	347	238	248	222	238	140	140	209	209	116	118	114	118	168	172	172	172	115	115	181	181	146	160	210	280
PCH09F-14	pop_24	275	279	124	164	131	159	234	266	146	174	339	411	236	238	218	254	144	144	213	233	116	116	94	118	212	216	172	172	115	115	181	181	142	158	260	280
PCH09F-15	pop_24	267	327	136	152	135	151	238	242	0	0	347	347	224	244	226	242	140	144	233	237	116	122	90	122	192	196	172	172	115	115	181	181	134	146	230	260
PCH09F-16	pop_24	271	275	124	132	127	131	242	258	122	142	343	411	232	248	230	246	144	144	213	213	122	122	90	110	168	172	172	172	115	121	181	197	118	142	210	210
PCH09F-19	pop_24	275	291	152	152	127	139	238	262	122	138	347	387	224	224	238	250	140	144	209	213	118	118	106	130	168	172	172	172	115	115	181	197	142	142	250	260
PCH09F-20	pop_24	271	279	124	164	127	131	242	258	142	174	343	415	236	248	226	242	140	144	213	213	122	122	98	110	168	212	172	172	115	115	187	197	142	160	230	260
PCH09F-21	pop_24	283	327	148	164	127	191	258	262	138	210	327	367	244	244	222	246	144	144	229	237	116	118	94	106	188	192	172	172	115	121	193	195	140	142	240	240
PCH09F-22	pop_24	271	327	124	132	127	131	234	266	142	186	343	415	240	248	230	242	140	144	213	213	118	122	110	110	168	196	172	172	115	115	187	197	160	160	210	230
PCH09P-1	pop_24	291	335	136	164	131	195	246	266	150	150	327	415	232	244	230	238	140	144	233	239	116	118	90	122	180	216	172	172	115	115	181	197	134	160	230	280
PCH09P-2	pop_24	275	315	132	136	123	131	250	254	138	142	347	347	224	232	222	250	140	140	209	237	116	118	94	114	200	220	172	172	115	121	181	187	146	162	230	240
PCH09P-3	pop_24	283	299	152	156	127	131	270	270	150	150	327	339	224	224	230	238	140	144	213	237	116	118	90	94	164	192	172	172	115	121	181	187	158	160	210	260
PCH09P-4	pop_24	295	303	152	164	127	127	258	262	154	166	335	351	224	244	234	238	140	140	209	221	116	122	94	114	176	192	172	172	115	119	179	181	140	142	260	260
PCH09P-5	pop_24	291	307	124	152	127	131	234	266	0	0	327	335	224	244	242	242	140	144	213	217	116	122	126	126	172	216	172	172	115	115	181	187	138	160	260	260
PCH09P-6	pop_24	291	331	152	164	131	187	246	246	158	206	347	367	224	224	242	254	140	140	201	213	118	122	90	102	180	236	172	172	115	115	181	187	140	142	260	280
PCH09P-7	pop_24	315	323	132	132	127	187	234	258	158	158	339	411	236	244	230	230	140	140	209	213	118	118	90	110	208	240	172	172	115	117	197	197	142	142	260	280
PCH09P-8	pop_24	335	339	164	164	139	139	254	266	166	206	347	415	236	244	226	234	140	140	213	213	116	116	98	110	172	236	172	172	115	121	179	199	142	142	210	260
PCH09P-9	pop_24	319	323	124	132	163	175	258	266	138	194	363	383	232	238	234	254	144	144	217	217	116	122	90	114	192	208	172	172	115	115	195	195	142	162	210	260
PCH09P-10	pop_24	255	275	132	164	131	175	238	246	190	194	343	347	224	240	250	254	140	144	209	215	116	116	110	122	200	212	172	172	115	121	181	181	134	142	210	280
PCH09P-11	pop_24	303	335	152	152	127	131	258	262	0	0	327	343	224	244	222	230	140	144	225	239	118	118	90	126	168	172	172	172	115	115	181	197	134	142	210	280
PCH09P-12	pop_24	275	279	132	132	127	139	250	254	170	190	347	411	224	249	250	254	140	144	217	237	116	118	90	102	168	184	172	172	115	119	179	193	146	146	260	280
PCH09P-14	pop_24	287	295	124	132	131	175	246	266	174	230	343	383	236	244	234	242	140	144	213	213	118	122	90	126	172	176	172	172	115	115	179	197	134	146	260	260
PCH09P-16	pop_24	279	339	164	164	127	131	234	266	146	214	335	351	232	244	242	250	144	144	201	217	116	118	90	114	176	216	172	172	103	115	181	193	140	158	280	280
PCH09P-18	pop_24	0	0	0	0	0	0	0	0	0	0	0	0	224	244	214	250	144	144	209	221	116	116	126	126	192	216	172	172	115	115	183	197	118	134	230	280
PCH09P-20	pop_24	307	319	124	164	123	143	238	238	118	174	331	383	232	244	238	250	144	144	201	209	116	118	90	126	184	192	172	172	115	115	195	197	160	162	250	280
PCH09P-21	pop_24	267	327	132	164	127	131	234	262	142	174	351	387	224	238	226	242	140	140	213	239	122	122	114	118	208	212	172	172	115	115	179	181	134	140	260	280
PCH09P-22	pop_24	267	335	136	152	127	135	250	262	158	210	343	343	224	224	242	254	140	140	201	213	118	118	94	102	168	180	172	172	115	115	179	183	134	140	260	280
PCH09P-24	pop_24	287	291	132	164	131	139	250	258	174	206	351	351	244	244	230	234	140	144	221	221	118	122	90	98	196	204	172	172	115	115	181	181	142	142	210	210
PCH09P-25	pop_24	271	323	132	152	131	131	250	262	202	218	327	327	224	236	234	238	144	144	213	217	118	118	94	126	200	208	172	172	115	115	181	195	134	134	210	210
PCH09P-27	pop_24	315	339	132	132	127	131	238	254	186	194	339	343	238	245	250	254	140	140	209	243	116	122	90	118	192	216	172	172	115	121	179	181	142	146	250	280
PCH09P-28	pop_24	311	311	132	164	131	135	266	266	142	198	411	415	236	240	230	238	140	140	213	213	116	118	110	118	168	212	172	172	115	115	187	193	134	146	260	280
PCH09P-29	pop_24	275	287	140	164	123	139	234	258	146	202	367	383	224	236	238	246	140	144	213	239	116	116	90	114	192	212	172	172	115	115	181	181	142	160	260	260
PCH09P-30	pop_24	267	323	124	132	127	131	258	266	134	198	347	351	236	238	226	230	144	144	213	225	116	118	98	122	176	216	172	172	115	115	179	181	140	142	210	260
PCH09P-31	pop_24	299	323	164	164	127	139	250	266	190	190	347	383	238	238	238	242	140	144	201	209	118	122	86	86	168	176	172	172	115	115	181	193	142	160	260	260
PCH09P-32	pop_24	323	327	164	164	127	135	246	254	138	186	351	367	244	244	238	254	140	144	213	237	116	116	86	98	172	192	172	172	115	115	179	181	118	142	240	260
PCH09P-33	pop_24	271	303	124	132	131	139	238	258	118	122	319	355	224	244	230	242	140	144	209	225	116	116	90	126	192	212	172	172	115	115	169	179	134	160	230	280
PCH09P-34	pop_24	287	335	132	132	127	131	226	242	146	210	351	367	224	244	238	238	140	140	201	205	116	118	94	118	168	200	172	172	115	115	193	193	134	142	260	260
PCH09P-35	pop_24	267	323	124	164	131	159	238	238	174	198	347	415	224	238	246	246	144	144	213	217	118	122	90	90	184	212	172	172	115	115	181	197	134	142	260	260
PCH09P-36	pop_24	291	335	164	164	131	187	242	246	138	198	347	351	224	244	226	238	140	140	201	213	116	122	94	102	200	236	172	172	115	115	179	187	142	142	210	260
PCH09P-40	pop_24	267	291	132	164	131	139	246	250	126	186	351	415	232	245	206	230	140	140	201	217	118	122	90	98	172	196	172	172	115	115	179	197	142	160	210	210
PCH09P-41	pop_24	311	339	152	164	127	131	238	242	158	186	351	355	224	245	226	246	140	144	209	217	116	118	110	130	200	216	172	172	115	121	195	197	134	162	210	260
PCH09P-42	pop_24	299	339	124	132	131	147	246	262	158	174	359	411	238	248	230	250	140	144	241	243	118	118	98	102	168	216	172	172	115	117	179	179	142	160	260	280
PCH09P-43	pop_24	299	311	132	164	127	131	262	270	190	246	327	371	232	244	226	230	140	144	215	229	118	122	94	142	192	200	172	172	117	119	181	181	142	158	230	230
PCH09P-44	pop_24	275	275	136	164	131	131	242	266	118	194	339	351	236	244	254	254	140	140	209	213	116	116	86	90	200	200	172	172	115	115	183	187	140	142	230	280
PCH09P-45	pop_24	311	343	124	164	127	163	258	262	178	218	331	383	245	245	238	254	140	144	209	221	116	118	90	110	172	192	172	172	115	115	187	203	142	162	260	280
PCH09P-46	pop_24	307	323	124	164	131	139	234	266	150	218	351	351	236	244	214	230	140	140	237	239	116	122	86	114	184	200	172	172	115	115	181	181	160	160	260	260
PCH09P-47	pop_24	303	347	132	152	131	187	246	262	186	194	351	359	232	236	254	254	144	144	209	209	122	122	94	110	172	172	172	172	115	115	181	181	142	162	210	210
KLN09P-1	pop_25	287	299	124	164	123	187	238	250	166	190	315	319	224	232	234	242	144	144	213	229	122	122	86	86	208	208	172	172	115	115	179	195	118	142	260	280
KLN09P-2	pop_25	303	351	132	164	127	139	238	250	166	206	339	351	238	248	242	246	140	144	201	213	116	116	134	134	200	200	172	172	115	115	181	181	146	146	230	260
KLN09P-3	pop_25	283	299	136	164	127	187	246	258	162	178	315	331	224	240	242	250	140	144	213	213	116	118	86	94	192	200	172	172	115	115	179	187	134	146	280	290
KLN09P-4	pop_25	283	287	132	136	127	135	238	238	162	210	343	351	224	232	226	258	140	144	213	237	118	122	86	90	168	212	172	172	115	115	195	201	134	158	230	290
KLN09P-5	pop_25	287	287	132	136	139	139	238	254	162	182	315	363	232	232	246	246	144	144	213	221	116	122	98	126	184	192	172	172	115	115	181	195	146	146	280	290
KLN09P-6	pop_25	287	303	164	164	127	135	238	238	162	206	339	343	232	236	242	258	140	140	213	213	116	122	90	90	168	192	172	172	115	115	181	195	146	160	260	260
KLN09P-7	pop_25	291	299	136	164	123	123	238	254	162	166	351	363	224	232	258	258	140	144	201	213	116	116	0	0	0	0	0	0	0	0	0	0	0	0	0	0
KLN09P-8	pop_25	283	287	132	132	139	163	238	266	138	162	351	351	232	248	246	258	140	144	213	221	116	122	90	98	188	212	172	172	115	115	181	181	146	160	230	280
KLN09P-9	pop_25	283	299	124	132	131	135	238	246	178	190	315	315	224	248	234	238	144	144	201	217	116	120	0	0	0	0	0	0	0	0	0	0	0	0	0	0
KLN09P-10	pop_25	299	327	132	140	135	139	250	266	186	214	339	347	240	244	230	258	140	140	201	239	116	122	94	134	200	208	172	172	115	115	195	199	134	146	250	260
KLN09P-12	pop_25	283	283	132	164	123	163	250	258	154	186	315	347	232	244	238	242	140	144	201	229	116	122	90	114	188	204	172	172	115	115	181	191	142	160	210	250
KLN09P-13	pop_25	287	287	132	152	127	135	238	238	162	166	315	339	232	232	250	258	140	144	213	237	116	116	110	126	168	192	172	172	115	115	181	199	134	146	230	290
KLN09P-14	pop_25	275	291	132	132	123	123	238	258	162	182	315	319	224	240	238	250	140	144	201	229	116	122	102	126	200	212	172	172	115	115	179	199	146	160	230	230
KLN09P-15	pop_25	271	311	136	152	139	139	238	238	182	222	335	363	232	232	246	246	140	144	213	221	116	122	86	98	200	208	172	172	115	115	195	195	134	158	260	290
KLN09P-17	pop_25	275	291	132	164	123	187	238	246	138	186	315	351	224	224	226	234	140	144	237	237	114	116	86	90	184	188	172	172	115	115	195	201	142	160	260	260
KLN09P-20	pop_25	287	287	124	152	127	139	238	238	166	218	315	351	232	248	226	246	140	144	213	213	116	122	86	126	192	192	172	172	115	115	181	195	134	146	260	280
KLN09P-21	pop_25	279	279	132	152	127	187	254	254	162	186	315	363	224	248	234	246	144	144	213	221	114	116	98	134	192	196	172	172	115	115	195	195	118	158	260	280
KLN09P-23	pop_25	287	287	136	164	139	163	238	262	162	166	351	351	224	248	238	258	144	144	213	221	116	122	86	86	192	200	172	172	115	121	179	181	118	160	280	290
KLN09P-24	pop_25	295	327	132	132	123	187	266	266	182	210	347	363	238	248	226	242	144	144	201	237	118	122	98	126	208	212	172	172	115	115	179	181	118	146	230	280
KLN09P-26	pop_25	299	347	152	164	123	139	238	254	166	178	315	339	224	238	238	238	140	140	221	237	116	122	86	86	188	200	172	172	115	115	181	195	118	162	210	280
KLN09P-27	pop_25	267	291	164	164	127	187	250	254	178	186	315	351	224	248	254	258	140	140	201	213	116	116	86	90	200	208	172	172	115	115	195	199	118	146	260	260
KLN09P-28	pop_25	287	299	124	132	139	139	238	254	218	218	315	315	232	240	230	234	144	144	217	221	116	122	126	126	192	208	172	172	115	115	181	195	134	146	260	280
KLN09P-30	pop_25	299	343	132	132	127	139	266	274	178	186	359	363	232	245	234	250	144	144	237	239	116	122	90	110	200	208	172	172	115	115	179	197	142	146	280	300
KLN09P-31	pop_25	283	299	136	164	139	139	246	246	154	166	339	351	240	248	242	258	144	144	213	221	116	122	90	102	192	208	172	172	115	121	179	181	118	146	280	290
KLN09P-32	pop_25	275	287	132	132	135	139	254	266	162	162	343	351	224	232	238	254	140	144	201	217	116	122	90	134	208	208	172	172	115	115	181	195	146	160	230	230
KLN09P-33	pop_25	275	283	124	152	135	135	246	258	118	186	331	347	248	252	242	246	144	144	213	221	116	122	90	134	188	208	172	172	115	115	181	199	118	146	260	280
KLN09P-35	pop_25	287	287	132	152	123	139	246	254	166	182	331	363	232	238	246	254	140	144	201	237	118	122	102	134	200	208	172	172	115	115	181	199	142	146	260	260
KLN09P-39	pop_25	299	315	164	164	127	139	238	246	166	218	339	339	238	248	238	258	140	144	213	221	116	118	90	126	192	204	172	172	115	115	191	195	118	146	260	280
KLN09P-40	pop_25	299	299	132	164	123	139	238	286	166	218	315	351	224	232	246	258	140	144	201	213	116	122	98	126	192	200	172	172	115	115	181	181	146	160	210	280
KLN09P-41	pop_25	287	295	124	164	135	139	238	254	162	206	351	351	232	238	250	258	140	144	213	221	116	116	90	90	188	192	172	172	115	115	181	181	134	160	260	290
KLN09P-42	pop_25	287	287	136	164	139	163	238	238	162	162	351	351	224	232	246	258	144	144	213	221	122	122	98	110	188	200	172	172	115	115	181	181	146	146	260	290
KLN09P-43	pop_25	287	351	124	164	127	139	238	246	186	218	315	375	238	240	246	254	140	144	201	221	116	116	126	134	188	192	172	172	115	115	179	181	146	160	260	280
KLN09P-44	pop_25	283	287	152	164	123	127	242	246	166	178	351	351	224	248	234	242	140	144	213	213	118	122	86	130	192	200	172	172	115	115	179	199	146	146	280	280
KLN09P-45	pop_25	247	299	132	152	127	187	242	254	130	166	351	351	224	248	226	246	140	144	221	221	116	118	98	130	200	208	172	172	115	115	181	187	134	162	260	260
KLN09P-46	pop_25	287	287	124	152	139	187	238	286	162	206	315	319	240	248	234	250	140	144	213	213	116	116	86	102	192	200	172	172	115	115	181	199	118	134	260	280
KLN09P-47	pop_25	291	327	132	136	123	139	246	266	154	182	355	363	224	238	242	254	144	144	201	213	114	116	126	134	208	212	172	172	115	121	179	181	146	146	230	290
URA09F-1	pop_26	315	335	160	164	127	127	238	270	154	162	367	367	224	232	246	250	140	140	217	221	118	120	86	122	196	208	172	172	103	115	197	201	134	142	260	280
URA09F-2	pop_26	275	315	132	164	127	135	238	242	166	194	343	355	236	244	226	242	140	140	201	225	116	118	86	126	168	216	172	172	115	121	187	205	118	148	210	230
URA09F-4	pop_26	311	335	164	164	127	167	242	242	134	166	335	355	224	228	238	250	144	144	213	243	116	122	86	114	208	208	172	172	115	121	197	197	134	160	230	260
URA09F-5	pop_26	275	339	124	132	127	191	238	254	166	190	331	371	236	245	238	242	140	140	209	221	116	116	90	98	168	172	172	172	115	121	187	187	148	148	260	290
URA09F-6	pop_26	319	319	132	148	159	183	266	270	162	182	327	351	236	248	238	246	140	140	233	237	116	116	106	106	168	196	172	172	115	115	181	201	146	160	260	280
URA09F-7	pop_26	279	295	132	132	127	147	238	250	150	166	363	391	238	238	234	246	140	144	213	213	118	118	86	90	168	168	172	172	115	115	187	217	146	160	250	280
URA09F-8	pop_26	275	331	132	152	139	139	238	246	158	162	331	375	228	238	234	238	140	140	217	237	116	118	90	90	168	216	172	172	115	115	181	197	142	148	210	260
URA09F-9	pop_26	275	279	132	176	143	183	238	250	142	162	359	363	224	244	230	258	144	144	225	233	116	122	78	86	168	216	172	172	115	115	191	197	160	164	210	260
URA09F-10	pop_26	279	311	124	132	127	139	238	250	162	202	323	359	224	244	218	226	144	144	225	225	116	116	86	118	168	200	172	172	115	121	187	191	158	164	250	260
URA09F-11	pop_26	307	331	132	132	131	139	246	254	142	158	371	371	238	244	190	234	140	140	213	237	118	118	90	94	172	184	172	172	115	115	179	197	118	146	210	210
URA09F-16	pop_26	279	279	132	132	127	139	242	246	142	182	327	363	238	248	238	242	140	144	237	243	118	122	98	114	168	168	172	172	115	115	197	217	146	148	230	300
URA09F-19	pop_26	267	291	132	152	131	171	246	250	142	158	343	355	224	244	250	262	140	144	213	217	118	118	82	90	172	196	172	172	115	115	197	201	142	142	280	280
URA09F-21	pop_26	307	339	132	164	127	127	238	238	138	190	327	331	232	244	230	230	140	144	209	209	116	122	90	122	172	196	172	172	115	121	179	183	146	148	280	280
URA09F-23	pop_26	279	303	132	132	139	143	238	246	142	166	359	371	0	0	0	0	0	0	0	0	0	0	98	98	168	184	172	172	115	121	187	197	142	160	230	300
URA09F-24	pop_26	275	279	132	164	127	127	250	266	154	166	343	363	238	244	226	250	144	144	213	233	122	122	86	90	196	216	172	172	121	121	191	205	160	160	210	260
URA09F-25	pop_26	279	279	132	132	139	195	242	266	158	210	363	371	224	238	226	234	140	144	213	237	118	122	86	90	168	188	172	172	115	115	191	197	142	148	260	300
URA09F-27	pop_26	291	291	132	132	147	151	238	250	142	150	359	363	238	244	234	246	140	144	213	213	116	122	86	94	164	200	172	172	115	115	195	197	160	162	260	280
URA09F-28	pop_26	291	291	132	164	139	167	242	250	150	166	331	375	228	238	226	234	140	144	213	221	116	118	94	114	164	208	172	172	115	115	197	197	142	162	260	280
URA09F-30	pop_26	275	311	132	152	151	167	242	242	166	170	355	375	224	228	250	250	140	144	225	243	116	122	94	130	176	256	172	172	103	115	187	217	142	152	260	260
URA09F-31	pop_26	279	335	132	164	127	127	238	250	0	0	351	367	224	248	234	238	144	144	221	225	116	120	126	130	196	208	172	172	115	121	187	197	134	142	210	230
URA09F-34	pop_26	279	319	132	132	127	127	238	258	194	194	339	351	243	248	242	258	140	144	225	225	118	122	126	126	168	196	172	172	115	121	181	187	142	148	250	260
URA09F-35	pop_26	279	295	132	132	127	127	246	258	150	162	375	391	224	240	238	258	140	144	213	233	118	118	90	90	168	188	172	172	115	115	183	217	150	160	250	260
URA09F-38	pop_26	275	279	132	160	127	127	270	274	142	142	363	367	232	232	254	254	140	144	213	241	118	122	90	130	188	236	172	172	115	115	187	201	142	158	260	280
URA09F-44	pop_26	327	331	124	152	139	151	238	246	142	142	351	371	224	248	234	238	140	144	201	237	118	122	90	90	168	172	172	172	115	115	181	197	142	158	210	280
URA09F-45	pop_26	279	283	132	132	127	131	250	254	142	154	351	351	232	244	242	258	140	144	201	225	118	118	106	126	184	196	172	172	115	121	181	197	134	164	210	210
URA09P-1	pop_26	287	311	132	132	127	127	238	266	138	214	331	339	224	232	230	238	140	144	213	241	116	122	94	98	176	196	172	172	115	115	187	195	134	148	280	280
URA09P-2	pop_26	275	323	132	164	127	127	238	266	138	190	331	339	236	236	230	238	140	144	209	213	116	116	90	98	196	196	172	172	115	115	179	187	134	148	240	280
URA09P-3	pop_26	291	323	132	152	127	163	238	238	174	214	319	331	236	244	230	238	140	144	213	241	116	116	98	98	172	176	172	172	115	115	197	197	134	146	210	280
URA09P-4	pop_26	287	339	132	132	127	143	266	266	158	170	347	371	236	236	226	230	140	140	209	213	118	122	94	94	196	200	172	172	115	121	187	195	148	160	260	280
URA09P-5	pop_26	307	315	132	152	139	143	238	242	158	174	319	347	236	244	226	238	140	140	213	241	118	122	94	94	172	212	172	172	115	115	181	187	160	160	210	280
URA09P-7	pop_26	275	315	132	152	139	191	238	254	150	198	331	331	244	244	238	242	140	144	213	229	116	122	98	130	172	188	172	172	115	121	183	195	134	142	260	260
URA09P-8	pop_26	287	339	132	132	139	191	242	266	158	162	347	371	232	236	226	246	140	144	213	241	118	118	98	122	176	200	172	172	115	121	183	187	134	142	260	280
URA09P-9	pop_26	263	287	124	164	127	147	238	238	138	178	339	351	232	244	210	230	140	144	213	213	116	116	122	130	200	256	172	172	115	121	195	195	146	148	210	240
URA09P-10	pop_26	271	279	132	140	163	187	242	242	158	230	351	395	224	224	226	270	140	144	209	221	118	122	90	94	168	196	172	172	115	115	185	197	142	146	210	260
URA09P-11	pop_26	295	319	132	132	123	171	238	238	170	210	339	363	238	244	242	242	140	144	209	213	116	118	90	126	192	240	172	172	121	121	183	191	146	158	260	260
URA09P-12	pop_26	251	319	132	164	127	147	238	238	122	122	367	399	224	232	226	238	144	144	217	229	116	118	90	114	196	196	172	172	115	121	185	197	160	164	210	260
URA09P-13	pop_26	299	303	132	132	127	143	238	238	138	170	327	351	224	244	242	242	140	144	209	239	116	118	118	122	168	192	172	172	115	121	181	191	146	160	260	300
URA09P-14	pop_26	267	275	132	132	151	159	250	254	110	186	343	355	224	252	202	242	144	144	213	221	116	116	86	130	216	256	172	172	103	115	181	181	142	150	260	280
URA09P-15	pop_26	263	287	156	164	127	127	238	242	166	194	347	395	224	238	202	234	140	144	213	233	116	116	86	94	224	248	172	172	115	117	191	195	142	148	260	280
URA09P-16	pop_26	283	287	152	156	127	127	242	250	166	194	347	371	224	238	230	254	140	144	213	225	118	118	86	90	192	248	172	172	115	121	195	197	148	158	230	280
URA09P-17	pop_26	291	303	124	132	123	127	238	238	170	194	339	383	224	238	242	246	140	144	209	213	118	122	90	126	196	196	172	172	115	121	191	197	142	146	250	260
URA09P-19	pop_26	283	307	132	132	127	143	238	262	122	162	351	363	248	248	238	238	140	144	217	221	116	122	82	98	168	216	172	172	115	115	181	201	146	164	240	260
URA09P-20	pop_26	275	279	132	132	127	135	262	270	138	170	343	363	224	236	246	250	144	144	201	229	116	116	90	106	176	196	172	172	115	115	181	201	142	160	260	280
URA09P-22	pop_26	287	295	132	152	139	151	242	254	142	178	347	367	224	248	242	250	144	144	213	241	116	118	94	98	192	256	172	172	103	115	181	197	142	150	260	260
URA09P-23	pop_26	291	295	132	136	127	183	234	258	118	178	339	343	232	236	234	250	140	144	209	213	116	116	98	106	172	204	172	172	115	121	181	197	142	158	280	280
URA09P-24	pop_26	275	319	152	164	127	147	238	246	162	170	339	355	224	248	206	238	144	144	209	213	118	122	90	118	192	196	172	172	115	117	181	197	146	148	260	280
URA09P-25	pop_26	263	323	152	164	159	171	238	246	162	178	371	379	224	245	234	238	144	144	213	229	116	122	94	130	172	204	172	172	115	115	181	195	148	160	210	260
URA09P-26	pop_26	271	319	132	164	123	195	238	266	138	170	331	351	224	249	206	230	140	144	209	243	116	122	126	130	192	212	172	172	115	117	181	197	142	150	260	260
URA09P-27	pop_26	283	319	128	132	135	183	238	262	162	182	351	363	244	244	238	242	140	144	213	233	116	116	90	98	168	196	172	172	115	115	181	197	146	158	240	280
URA09P-28	pop_26	287	295	124	132	119	127	238	246	166	174	331	339	232	249	206	254	140	140	217	229	116	118	90	90	212	216	172	172	115	115	181	197	142	142	260	280
URA09P-29	pop_26	0	0	128	132	0	0	238	266	0	0	0	0	0	0	242	250	0	0	217	217	0	0	0	0	0	0	0	0	0	0	0	0	0	0	0	0
URA09P-31	pop_26	319	323	132	132	127	195	238	258	174	230	327	375	232	238	234	250	140	140	217	247	116	122	114	114	172	196	172	172	115	115	195	197	146	148	260	280
URA09P-32	pop_26	267	287	132	164	127	139	238	246	110	166	343	363	224	244	246	250	140	140	213	225	116	116	82	114	168	184	172	172	115	121	181	187	142	142	240	300
URA09P-33	pop_26	283	311	132	132	143	147	250	270	122	158	335	395	230	232	222	270	144	144	213	229	116	116	90	106	168	172	172	172	103	115	197	199	142	146	260	280
URA09P-35	pop_26	307	319	132	132	135	139	246	246	138	138	343	379	224	232	234	254	140	144	213	221	116	122	86	90	172	216	172	172	103	115	181	197	160	160	230	290
URA09P-36	pop_26	287	287	140	152	123	163	254	258	166	230	355	359	224	248	226	234	140	144	213	225	116	122	86	98	188	208	172	172	115	115	181	181	144	150	260	260
URA09P-37	pop_26	267	267	152	152	127	139	238	274	138	182	355	391	224	236	234	238	140	144	201	209	116	122	90	98	176	208	172	172	115	115	179	211	142	148	280	300
URA09P-38	pop_26	275	279	132	140	127	139	238	254	198	206	339	395	0	0	0	0	0	0	0	0	0	0	110	122	200	212	172	172	115	115	179	191	134	142	260	280
URA09P-39	pop_26	295	295	132	164	147	171	238	238	162	182	363	399	224	244	218	250	140	144	213	217	118	122	90	90	196	240	172	172	115	115	183	185	148	158	210	260
URA09P-40	pop_26	287	295	148	152	127	135	238	274	142	182	331	355	232	232	230	250	140	144	213	225	116	116	114	114	188	188	172	172	103	121	187	197	142	158	230	260
URA09P-41	pop_26	283	287	132	152	151	183	254	266	162	186	367	375	244	244	242	242	140	144	213	217	116	116	106	130	192	192	172	172	115	115	181	201	140	146	240	260
URA09P-42	pop_26	267	279	132	152	127	127	238	262	182	210	331	339	232	236	230	250	144	144	225	237	116	116	90	90	172	188	172	172	115	121	187	187	142	146	230	260
URA09P-46	pop_26	283	299	132	132	139	139	242	246	142	182	327	335	232	248	230	242	140	144	213	241	116	118	90	98	192	196	172	172	115	115	181	197	134	146	260	280
URA09P-48	pop_26	283	339	132	152	123	127	242	246	158	230	303	351	224	252	246	270	140	144	209	217	118	118	90	118	180	208	172	172	115	115	181	185	134	160	210	280
URA09P-49	pop_26	259	259	132	152	131	131	238	258	142	198	355	355	232	244	206	242	144	144	213	243	116	118	90	114	212	216	172	172	115	121	195	197	142	146	260	280
URA09P-50	pop_26	267	295	128	164	127	171	238	238	182	210	343	363	232	244	242	250	144	144	213	225	116	116	90	114	188	196	172	172	115	121	181	187	142	148	240	280
URA09P-51	pop_26	287	319	152	164	127	131	246	262	170	206	363	363	236	244	242	246	140	144	213	233	116	116	86	118	168	196	172	172	115	115	183	191	146	160	230	260
URA09P-52	pop_26	279	319	132	164	127	127	238	238	162	170	351	395	224	232	206	230	144	144	209	213	118	118	98	118	192	196	172	172	115	117	191	191	150	160	210	260
URA09P-53	pop_26	311	319	124	132	127	139	246	266	118	198	335	359	224	232	234	234	140	144	221	221	122	122	86	114	172	212	172	172	115	121	195	197	160	160	230	280
URA09P-54	pop_26	283	295	132	164	147	163	238	242	142	178	347	355	224	244	242	254	144	144	201	217	118	118	98	118	188	252	172	172	115	115	197	197	134	142	260	260
URA09P-55	pop_26	303	307	132	164	123	135	238	238	118	170	351	379	238	248	242	242	144	144	201	209	116	118	110	126	184	192	172	172	115	121	181	191	118	146	260	280
URA09P-56	pop_26	295	299	124	164	139	147	238	258	166	214	331	363	224	224	218	246	140	144	243	247	116	118	90	90	196	216	172	172	115	115	181	185	160	164	250	290
URA09P-57	pop_26	279	319	164	164	123	127	238	242	170	190	339	355	224	224	206	214	140	144	209	217	118	118	118	118	192	196	172	172	115	117	191	197	150	160	280	280
BZL09F-1	pop_27	283	283	152	152	131	139	254	254	138	178	355	359	224	232	218	230	140	144	217	239	116	118	98	114	200	220	172	172	121	121	195	195	142	160	260	280
BZL09F-2	pop_27	283	287	152	164	127	163	242	262	166	222	355	375	224	232	218	238	140	140	213	217	116	122	90	122	196	220	172	172	115	115	183	187	140	158	210	290
BZL09F-3	pop_27	283	287	152	164	131	199	238	254	166	230	343	355	224	232	218	250	140	144	217	233	116	116	98	130	196	220	172	172	115	121	187	197	148	158	260	280
BZL09F-6	pop_27	279	295	136	152	139	191	250	254	158	166	363	371	224	245	242	242	140	140	221	225	118	122	0	0	0	0	0	0	0	0	0	0	0	0	0	0
BZL09F-7	pop_27	303	335	132	164	127	167	246	286	122	170	339	363	232	248	242	246	140	144	209	221	118	118	106	106	168	172	172	172	115	115	195	197	142	142	260	280
BZL09F-10	pop_27	275	331	124	124	143	163	238	254	126	178	355	359	224	232	238	246	140	140	213	239	116	118	90	90	168	200	172	172	115	115	179	201	142	146	250	250
BZL09F-11	pop_27	275	283	124	152	127	163	238	262	178	178	355	395	236	244	234	234	140	140	213	217	116	116	90	90	172	220	172	172	115	121	187	187	142	158	250	280
BZL09F-12	pop_27	267	279	132	148	123	127	250	270	166	186	295	335	236	238	202	246	144	144	217	233	116	116	110	122	176	188	172	172	103	115	181	201	160	160	210	210
BZL09F-13	pop_27	279	311	136	152	123	191	246	254	158	230	355	375	240	245	226	250	140	144	225	225	116	122	114	118	188	212	172	172	115	121	181	197	142	146	250	260
BZL09F-14	pop_27	303	319	152	152	143	167	242	246	118	122	351	363	224	232	234	254	140	144	221	229	122	122	86	106	168	188	172	172	115	115	187	197	142	146	260	260
BZL09F-18	pop_27	275	283	132	164	123	131	250	250	166	186	351	375	224	232	202	230	144	144	209	213	116	122	110	122	168	188	172	172	115	115	195	201	146	154	210	210
BZL09F-19	pop_27	287	311	132	136	139	159	238	254	182	230	351	371	224	244	230	250	140	140	217	225	118	122	90	90	188	200	172	172	121	121	181	195	142	142	260	260
BZL09F-26	pop_27	267	275	132	148	127	127	238	250	126	142	295	395	236	238	202	246	140	144	209	217	116	116	66	90	168	172	172	172	115	115	187	201	134	160	260	260
BZL09P-1	pop_27	279	287	152	164	143	143	242	258	158	206	339	379	228	236	218	238	140	140	217	221	116	118	90	110	168	204	172	172	115	115	181	201	142	164	230	230
BZL09P-2	pop_27	303	303	124	132	127	143	238	238	142	178	295	347	224	238	222	238	144	144	233	239	116	118	66	90	168	212	172	172	115	115	197	197	142	146	250	260
BZL09P-3	pop_27	267	295	132	140	127	147	238	270	178	182	347	375	244	244	230	238	144	144	213	239	118	118	90	130	168	200	172	172	115	121	179	205	146	164	260	260
BZL09P-4	pop_27	279	351	132	132	127	131	234	254	162	162	367	371	224	236	222	238	140	144	213	237	116	116	86	90	168	184	172	172	115	115	183	199	142	146	240	260
BZL09P-5	pop_27	283	283	132	152	127	131	238	242	126	162	355	359	244	249	230	238	140	140	209	237	116	116	106	122	176	188	172	172	103	115	181	191	142	160	260	260
BZL09P-6	pop_27	263	327	128	132	123	131	234	274	0	0	295	347	224	224	218	254	144	144	209	217	116	118	118	134	184	220	172	172	115	115	179	179	134	142	260	280
BZL09P-7	pop_27	287	303	132	132	127	131	238	266	130	202	295	323	224	224	242	258	144	144	217	221	118	118	126	126	192	196	172	172	115	121	181	187	140	142	260	260
BZL09P-8	pop_27	271	275	128	132	127	131	238	266	122	206	363	367	232	236	234	246	140	144	217	241	118	122	106	130	168	196	172	172	115	115	187	187	142	160	260	280
BZL09P-9	pop_27	311	331	132	164	123	183	242	250	198	230	347	359	241	252	242	250	140	144	213	213	116	118	110	118	196	220	172	172	115	121	181	187	134	148	260	280
BZL09P-10	pop_27	279	283	140	152	135	163	238	254	138	182	359	359	224	232	234	250	140	144	229	233	116	118	90	126	188	212	172	172	115	115	183	201	134	146	250	290
BZL09P-11	pop_27	271	307	156	164	131	139	242	242	126	194	347	375	224	232	230	230	140	144	213	243	116	118	86	102	172	192	172	172	115	121	181	181	160	164	260	280
BZL09P-12	pop_27	279	303	140	164	147	183	246	274	142	162	323	367	224	244	242	258	140	140	209	229	116	118	94	94	192	216	172	172	115	121	181	181	146	160	260	260
BZL09P-13	pop_27	279	279	124	132	127	159	250	254	206	230	371	395	232	244	226	238	140	144	217	241	116	116	90	126	196	212	172	172	115	115	181	199	144	146	260	280
BZL09P-14	pop_27	303	311	124	148	135	167	242	242	130	178	339	367	236	236	218	238	140	144	213	217	118	122	110	130	172	204	172	172	115	115	187	199	144	158	260	280
BZL09P-15	pop_27	275	307	132	132	127	143	266	270	158	198	315	343	224	232	230	238	140	144	213	217	116	120	90	98	172	188	172	172	115	121	181	187	134	146	260	280
BZL09P-16	pop_27	283	295	132	148	135	143	270	274	162	166	335	359	232	236	242	250	140	144	213	221	118	122	90	94	188	200	172	172	115	115	181	187	146	146	260	260
BZL09P-17	pop_27	271	275	132	164	143	159	250	258	162	210	363	367	238	244	246	250	144	144	209	213	116	116	90	98	176	184	172	172	115	115	181	205	140	160	260	280
BZL09P-18	pop_27	263	311	132	148	131	143	242	266	166	178	339	367	232	236	242	250	140	144	217	243	116	118	110	130	184	188	172	172	115	121	187	199	144	164	230	260
BZL09P-19	pop_27	275	299	132	168	127	143	234	258	126	126	367	399	241	244	230	242	140	144	213	217	118	118	86	90	196	252	172	172	115	115	195	205	142	160	210	260
BZL09P-20	pop_27	259	311	132	140	127	191	254	254	142	166	323	351	224	232	234	242	140	144	213	221	116	118	82	126	192	200	172	172	115	115	181	211	134	146	260	260
BZL09P-21	pop_27	311	327	152	164	127	143	242	258	122	206	339	363	224	236	218	238	140	144	213	221	118	118	98	110	188	188	172	172	115	115	187	201	148	164	230	230
BZL09P-22	pop_27	295	307	132	152	131	135	250	266	122	162	331	367	224	240	222	222	144	144	221	243	116	116	90	118	188	196	172	172	115	117	181	187	158	166	280	290
BZL09P-23	pop_27	331	339	132	140	131	143	238	274	162	178	351	371	224	232	238	242	140	140	233	237	118	122	98	126	196	216	172	172	115	115	181	197	142	158	260	280
BZL09P-24	pop_27	259	263	132	148	127	127	238	274	154	162	335	351	224	232	230	242	144	144	225	229	116	118	86	90	176	176	172	172	103	115	181	199	142	160	210	250
BZL09P-25	pop_27	267	283	132	152	127	131	238	242	134	142	343	351	232	238	226	234	144	144	241	243	116	116	90	90	204	212	172	172	103	115	197	217	134	142	260	260
BZL09P-26	pop_27	287	311	152	152	127	135	238	238	162	166	359	375	232	244	242	246	144	144	201	217	116	118	90	106	184	192	172	172	115	115	181	195	142	148	210	260
BZL09P-27	pop_27	287	299	148	168	127	143	238	266	154	166	331	367	245	252	234	250	140	144	209	213	116	118	90	102	176	196	172	172	103	115	195	201	134	142	210	290
BZL09P-29	pop_27	311	331	128	164	135	135	266	274	162	178	335	351	236	236	218	246	144	144	221	239	116	122	94	134	188	196	172	172	115	115	195	197	142	144	240	260
BZL09P-30	pop_27	259	355	132	132	127	143	250	250	118	206	331	363	236	240	222	238	140	144	217	225	116	116	90	106	168	172	172	172	115	115	183	201	142	164	260	260
BZL09P-31	pop_27	275	279	152	164	135	191	238	254	142	178	351	367	224	232	234	238	140	144	213	213	118	122	106	106	168	200	172	172	115	115	187	211	142	146	240	260
BZL09P-32	pop_27	295	299	132	148	139	191	242	266	166	210	355	367	224	232	226	242	140	144	213	213	116	118	86	90	192	200	172	172	115	115	187	197	118	160	260	260
BZL09P-33	pop_27	279	287	128	132	131	147	242	262	162	186	363	379	232	232	246	254	144	144	209	213	116	118	106	126	196	196	172	172	115	115	181	201	134	160	210	260
BZL09P-34	pop_27	283	283	128	164	131	131	238	274	182	214	347	395	238	238	238	242	140	144	221	229	116	122	86	110	188	192	172	172	115	117	189	195	144	148	210	240
BZL09P-35	pop_27	267	287	132	132	159	175	238	238	138	178	295	343	224	232	222	238	140	144	233	239	116	122	102	126	176	176	172	172	115	115	197	197	160	160	260	260
BZL09P-36	pop_27	279	279	132	152	147	199	238	250	166	166	331	391	224	224	226	246	140	144	213	221	116	116	130	130	168	216	172	172	115	115	181	181	148	164	230	280
BZL09P-37	pop_27	267	331	164	168	143	147	250	250	142	178	319	331	232	244	234	250	144	144	213	217	116	122	98	122	188	216	172	172	115	115	181	205	118	160	240	260
BZL09P-38	pop_27	279	287	132	132	127	127	262	266	150	230	363	367	232	238	226	242	140	140	213	221	118	118	90	122	212	212	172	172	115	115	181	195	134	160	230	260
BZL09P-39	pop_27	263	311	152	152	127	183	238	246	166	198	351	359	232	240	230	242	140	144	221	229	116	116	90	98	172	176	172	172	103	115	197	199	160	160	260	260
BZL09P-40	pop_27	287	287	132	148	135	143	238	242	150	178	327	335	232	236	250	250	140	144	213	241	116	118	82	130	168	188	172	172	115	115	197	201	142	164	210	260
BZL09P-41	pop_27	279	283	132	136	123	163	254	270	162	166	347	351	232	244	242	250	144	144	217	225	116	118	110	126	200	200	172	172	115	121	197	199	146	160	260	260
BZL09P-42	pop_27	287	295	148	152	131	151	238	246	162	166	343	359	232	244	202	230	140	144	239	241	116	122	90	126	184	188	172	172	115	115	187	201	158	160	260	260
BZL09P-43	pop_27	283	283	132	152	123	127	250	262	150	162	347	359	241	244	234	242	144	144	217	217	116	116	110	122	176	200	172	172	115	121	187	187	160	160	260	280
BZL09P-44	pop_27	311	315	148	152	127	143	242	242	178	230	295	339	224	236	218	250	140	144	213	217	118	122	82	106	204	212	172	172	115	115	199	201	134	164	260	280
BZL09P-47	pop_27	279	319	152	152	127	127	238	238	158	166	343	379	232	232	238	246	140	144	221	241	118	118	90	98	176	216	172	172	115	115	181	197	148	158	260	260
BZL09P-48	pop_27	267	303	132	164	131	135	246	254	126	142	331	363	248	248	206	250	144	144	217	217	116	116	90	98	184	204	172	172	115	115	181	187	142	160	260	260
BZL09P-49	pop_27	271	323	128	132	135	135	238	238	150	186	319	343	224	224	230	246	144	144	221	233	116	118	90	94	188	188	172	172	115	115	187	197	142	164	260	260
BZL09P-50	pop_27	287	335	132	152	123	127	238	266	126	150	367	367	232	241	230	234	140	140	213	229	118	118	90	90	176	212	172	172	115	115	197	197	134	148	260	290
BZL09P-51	pop_27	295	331	132	148	131	135	238	246	162	178	355	367	224	232	242	246	140	144	209	225	116	118	90	90	200	212	172	172	115	115	181	197	134	160	260	260
BZL09P-52	pop_27	287	311	132	164	123	131	238	274	122	182	323	335	238	245	218	250	140	144	213	217	118	122	90	110	188	188	172	172	115	115	195	197	142	144	240	250
BZL09P-53	pop_27	287	287	132	148	139	159	238	246	138	166	335	351	232	236	222	230	144	144	209	233	116	122	106	126	168	176	172	172	103	115	181	201	134	142	260	290
BZL09P-54	pop_27	267	339	140	148	127	143	238	254	166	178	343	351	224	236	238	250	140	140	221	233	116	116	90	106	168	196	172	172	103	115	181	201	134	158	210	260
BZL09P-55	pop_27	263	287	132	152	123	175	242	274	118	186	367	367	224	242	230	250	140	140	209	239	116	122	82	114	196	204	172	172	115	115	201	201	134	160	260	260
BZL09P-56	pop_27	275	307	132	132	131	159	250	258	162	162	371	395	236	238	238	238	140	144	225	241	116	116	86	90	196	204	172	172	115	115	183	199	146	150	240	280
BZL09P-57	pop_27	283	303	132	152	131	139	246	246	138	178	347	355	224	224	230	254	140	140	213	241	116	116	98	110	200	208	172	172	115	115	181	187	134	160	230	280
BZL09P-58	pop_27	271	339	132	132	135	147	250	258	158	186	327	343	232	244	242	254	144	144	221	237	116	122	98	114	188	216	172	172	115	121	187	195	146	148	210	280
BZL09P-59	pop_27	263	291	132	152	143	143	246	258	118	126	315	363	224	244	242	258	140	140	217	221	118	122	118	122	168	184	172	172	115	115	181	187	142	160	210	260
TIT09F-1	pop_28	295	339	136	148	131	135	242	258	190	218	319	351	224	244	234	246	140	140	213	213	122	122	66	134	176	200	172	172	115	115	181	195	134	142	230	260
TIT09F-2	pop_28	267	327	132	136	131	139	242	262	158	174	315	323	224	232	246	250	144	144	213	217	116	122	90	94	176	220	172	172	103	115	179	193	142	146	210	260
TIT09F-3	pop_28	319	347	132	164	127	127	238	250	134	142	363	375	224	236	226	250	140	144	213	233	116	122	110	130	200	208	172	172	115	115	179	197	142	160	280	280
TIT09F-4	pop_28	251	331	124	144	139	199	254	270	174	194	343	359	236	245	230	242	144	144	209	241	116	118	82	114	192	220	172	172	115	115	191	191	142	158	240	280
TIT09F-5	pop_28	275	275	132	132	123	147	250	250	174	190	351	363	244	248	230	242	140	144	213	217	116	118	90	118	200	216	172	172	115	115	181	205	142	146	230	240
TIT09F-6	pop_28	299	307	124	132	123	127	242	250	138	178	339	375	236	240	194	234	140	140	213	213	118	118	90	114	200	248	172	172	115	115	183	217	142	142	230	260
TIT09F-7	pop_28	315	339	132	164	143	179	238	254	162	178	315	339	224	244	206	230	144	144	225	233	122	122	90	110	176	176	172	172	103	103	181	195	118	142	280	290
TIT09F-8	pop_28	307	307	136	152	127	131	238	250	138	182	351	375	236	236	242	250	140	140	213	241	118	122	70	94	200	228	172	172	103	115	183	217	136	142	230	290
TIT09F-9	pop_28	275	315	128	132	127	163	238	246	162	202	359	367	224	232	226	230	140	144	217	233	116	122	94	130	176	192	172	172	115	115	187	189	134	136	230	250
TIT09F-10	pop_28	331	347	124	164	131	139	238	254	170	194	327	375	224	245	226	242	140	144	209	213	118	122	102	114	208	220	172	172	107	115	181	199	160	164	240	280
TIT09F-11	pop_28	295	307	136	164	123	159	238	250	138	186	327	375	224	236	226	234	140	140	213	217	118	118	86	114	168	200	172	172	115	121	181	195	142	146	230	260
TIT09F-12	pop_28	267	271	132	168	175	191	246	266	130	210	335	359	232	244	214	242	144	144	225	225	116	116	122	122	176	192	172	172	115	115	195	197	140	160	260	260
TIT09F-13	pop_28	299	331	152	164	147	187	254	254	158	202	327	355	240	245	234	242	144	144	201	209	118	122	90	94	212	220	172	172	115	115	169	195	138	164	260	300
TIT09F-14	pop_28	271	315	132	156	159	191	246	282	154	194	335	355	232	236	238	250	140	144	217	225	116	118	90	90	176	212	172	172	115	121	183	195	140	158	260	280
TIT09F-15	pop_28	259	287	128	152	127	187	238	258	182	186	343	375	236	244	226	246	140	144	229	241	122	122	90	94	176	228	172	172	103	115	181	217	118	134	250	290
TIT09F-16	pop_28	283	307	132	136	131	131	242	270	118	190	351	403	224	245	234	242	140	144	213	213	118	122	70	86	200	208	172	172	115	115	187	195	134	142	230	280
TIT09F-18	pop_28	283	307	124	164	127	131	250	254	118	138	351	375	224	244	234	242	140	144	237	241	116	118	114	130	192	200	172	172	115	115	181	183	134	142	260	260
TIT09F-20	pop_28	283	295	128	164	131	143	238	258	122	174	343	363	232	236	226	250	140	140	221	243	116	118	90	90	172	212	172	172	115	115	187	195	146	160	230	280
TIT09F-22	pop_28	271	315	132	132	123	131	266	282	150	210	355	355	224	240	234	242	140	144	213	217	116	118	90	94	168	212	172	172	115	115	183	199	158	158	240	280
TIT09F-23	pop_28	303	319	132	164	131	143	238	266	142	158	319	351	232	248	234	242	140	144	213	229	116	116	98	106	176	216	172	172	115	115	181	199	160	160	260	260
TIT09F-24	pop_28	275	319	132	132	131	147	234	250	154	162	351	371	244	248	230	262	140	144	213	213	116	118	90	94	208	216	172	172	115	115	181	205	142	160	230	240
TIT09F-25	pop_28	279	331	124	152	187	191	254	270	162	194	339	343	238	244	242	246	144	144	209	213	118	118	90	90	172	220	172	172	115	115	169	193	160	164	240	280
TIT09F-28	pop_28	295	299	124	152	123	167	246	250	170	190	351	355	232	236	234	238	140	144	213	225	116	118	102	114	192	200	172	172	115	115	191	195	142	148	260	260
TIT09F-29	pop_28	283	315	132	148	135	191	238	282	154	178	331	371	236	244	250	250	140	144	201	217	118	118	90	90	168	212	172	172	115	121	181	187	140	146	210	280
TIT09F-30	pop_28	0	0	0	0	0	0	0	0	0	0	0	0	224	232	242	250	140	140	201	227	116	116	86	90	168	184	172	172	115	115	183	191	140	142	260	280
TIT09F-32	pop_28	307	315	152	164	139	191	238	270	178	182	323	331	224	232	250	250	140	144	213	233	116	122	86	122	168	192	172	172	115	115	191	195	142	160	210	290
TIT09F-34	pop_28	315	347	132	156	123	135	238	282	150	150	319	355	224	232	238	250	140	140	201	225	116	118	90	90	212	212	172	172	115	115	187	197	154	158	260	280
TIT09F-35	pop_28	295	315	164	164	147	163	254	266	138	166	347	367	236	244	222	250	144	144	225	225	116	118	94	94	176	176	172	172	103	115	187	199	142	160	230	280
TIT09F-36	pop_28	299	307	124	164	127	163	238	274	150	190	347	351	249	252	234	234	140	144	217	217	122	122	90	118	200	252	172	172	115	121	179	191	138	142	260	280
TIT09F-37	pop_28	275	279	132	164	127	199	238	250	154	190	351	367	236	248	230	242	140	144	213	217	118	118	90	94	168	216	172	172	115	121	181	205	134	148	240	260
TIT09F-38	pop_28	271	299	132	164	123	131	242	282	146	150	331	359	236	248	234	238	140	140	213	217	118	122	90	94	188	212	172	172	115	115	181	187	140	148	240	260
TIT09F-39	pop_28	279	307	124	132	127	135	242	250	158	194	323	351	238	248	210	226	144	144	209	229	118	122	114	118	200	212	172	172	115	115	181	199	118	134	230	250
TIT09F-40	pop_28	267	295	132	132	127	139	254	266	166	206	359	367	224	224	206	242	140	144	217	233	116	118	86	94	188	196	172	172	115	115	183	197	142	146	260	280
TIT09F-41	pop_28	275	275	132	152	135	159	262	270	154	166	343	363	232	232	226	238	140	140	213	217	116	118	90	94	188	192	172	172	115	115	179	197	142	160	260	280
TIT09F-42	pop_28	303	323	128	140	127	191	254	270	158	166	351	359	232	249	230	242	140	144	233	241	122	122	90	106	180	220	172	172	115	121	195	195	142	160	260	260
TIT09F-44	pop_28	267	319	152	164	127	131	238	250	190	218	319	375	224	238	250	258	140	144	213	217	122	122	94	130	208	216	172	172	107	115	179	181	142	160	230	280
TIT09F-45	pop_28	287	299	164	164	175	191	254	282	150	182	331	331	224	224	230	250	140	140	201	239	116	118	90	94	168	200	172	172	115	115	187	195	158	160	260	280
TIT09F-47	pop_28	283	331	124	132	123	139	254	258	158	194	327	331	224	245	242	246	144	144	209	213	118	122	98	114	176	200	172	172	115	121	181	197	134	142	240	240
TIT09P-1	pop_28	267	315	152	164	127	127	254	274	178	234	363	367	224	232	242	270	140	140	209	213	116	122	86	126	176	196	172	172	103	103	181	197	142	160	260	280
TIT09P-2	pop_28	287	355	132	136	131	131	238	266	154	186	331	355	232	232	250	258	140	140	217	217	116	120	90	94	176	188	172	172	103	115	181	195	142	146	210	260
TIT09P-3	pop_28	275	275	124	164	127	195	254	258	154	210	327	339	224	240	214	250	140	144	213	217	116	118	90	114	192	264	172	172	115	115	181	181	158	162	260	290
TIT09P-4	pop_28	291	303	132	164	127	127	250	250	122	162	327	327	224	224	218	234	140	144	201	213	116	118	98	114	164	184	172	172	115	121	181	201	144	160	260	260
TIT09P-5	pop_28	307	315	132	132	127	175	234	238	122	122	295	359	244	244	234	242	144	144	225	233	116	116	90	98	176	212	172	172	115	115	187	189	142	164	260	290
TIT09P-6	pop_28	307	327	128	132	139	191	274	274	162	194	339	347	224	248	230	234	140	144	217	217	118	122	94	122	184	200	172	172	115	115	179	181	134	146	210	260
TIT09P-7	pop_28	287	287	152	164	147	163	254	270	142	154	355	367	240	244	242	258	144	144	213	213	120	122	90	90	188	220	172	172	115	115	181	195	142	142	260	280
TIT09P-8	pop_28	247	263	124	140	127	127	238	250	186	194	331	343	232	232	206	242	140	144	197	251	116	122	94	118	200	244	172	172	103	115	181	181	138	146	210	280
TIT09P-9	pop_28	287	287	132	164	119	143	246	258	186	206	347	351	0	0	0	0	0	0	0	0	0	0	90	130	188	220	172	172	115	115	179	187	142	154	210	260
TIT09P-10	pop_28	279	307	124	164	131	135	238	238	122	178	343	367	224	244	226	242	140	140	213	245	116	118	90	114	188	196	172	172	115	121	187	199	160	164	230	250
TIT09P-11	pop_28	315	315	164	164	127	163	242	258	162	234	359	363	224	244	234	250	140	144	209	241	122	122	122	126	176	192	172	172	115	115	181	189	142	142	280	280
TIT09P-12	pop_28	279	287	132	132	127	163	254	258	154	206	355	367	224	240	242	250	140	140	213	217	116	120	90	106	164	168	172	172	115	115	181	183	142	142	210	260
TIT09P-13	pop_28	339	339	152	164	143	143	258	258	202	206	347	359	224	238	230	262	144	144	213	221	116	122	86	106	196	204	172	172	115	121	191	191	142	142	230	260
TIT09P-14	pop_28	299	327	124	132	131	139	238	238	154	198	327	355	244	244	214	242	144	144	213	217	116	122	86	90	168	172	172	172	121	121	179	181	160	160	210	230
TIT09P-15	pop_28	275	283	132	152	135	147	246	266	178	190	339	351	224	224	238	254	140	144	225	241	118	122	94	94	188	252	172	172	115	115	179	181	138	140	260	260
TIT09P-16	pop_28	287	319	124	164	127	139	238	250	138	202	335	363	238	244	226	250	140	140	217	229	116	116	90	94	180	188	172	172	103	115	179	187	134	164	230	260
TIT09P-18	pop_28	275	287	152	164	127	135	254	254	150	234	331	363	224	224	242	270	140	140	209	217	122	122	94	126	192	216	172	172	115	115	179	181	142	146	230	260
TIT09P-19	pop_28	251	291	164	164	127	131	238	266	162	174	351	371	240	244	206	262	140	144	233	233	118	126	98	114	172	188	172	172	115	115	179	195	134	164	260	280
TIT09P-21	pop_28	0	0	132	152	0	0	246	270	0	0	0	0	224	252	214	230	140	144	213	241	116	118	122	130	176	204	172	172	115	115	187	199	142	158	260	260
TIT09P-22	pop_28	271	275	132	152	127	127	246	270	162	178	359	367	224	236	234	254	140	144	209	221	116	122	110	134	188	260	172	172	115	115	197	199	142	146	240	290
TIT09P-23	pop_28	303	311	132	136	123	127	242	270	158	206	351	363	224	236	238	242	140	140	213	225	116	118	82	114	200	204	172	172	115	121	179	183	134	146	260	260
TIT09P-24	pop_28	299	323	128	152	139	163	262	266	126	182	359	367	224	232	222	226	144	144	213	241	116	122	90	94	188	216	172	172	103	121	195	201	138	142	260	280
TIT09P-25	pop_28	287	295	132	140	127	139	246	266	162	226	367	375	224	224	242	246	140	144	233	233	116	116	90	102	196	208	172	172	115	115	181	187	142	146	280	280
TIT09P-26	pop_28	247	279	152	164	127	127	234	250	122	186	331	331	224	236	214	250	140	140	213	237	116	122	90	114	192	264	172	172	115	121	183	187	140	158	280	290
TIT09P-27	pop_28	295	295	124	164	127	131	238	242	0	0	331	363	224	240	242	262	140	140	213	233	116	116	70	114	172	256	172	172	115	115	181	195	134	146	260	260
TIT09P-30	pop_28	267	279	124	168	127	127	238	258	142	182	343	343	224	245	210	238	144	144	213	217	120	122	98	106	180	196	172	172	115	121	191	197	160	160	230	370
TIT09P-31	pop_28	287	323	164	164	127	187	250	262	178	182	315	351	228	232	222	254	140	144	233	241	116	118	90	94	172	188	172	172	115	121	183	195	140	146	280	280
TIT09P-32	pop_28	299	339	124	156	127	163	238	238	142	198	351	371	224	244	242	242	140	140	225	225	116	118	90	94	196	204	172	172	115	115	179	181	134	146	260	280
TIT09P-33	pop_28	259	315	132	132	123	127	266	286	170	190	335	399	224	232	218	250	140	140	229	237	116	122	90	114	176	248	172	172	115	121	181	191	142	142	260	280
TIT09P-34	pop_28	291	295	124	152	115	135	246	250	154	206	339	347	228	232	230	246	144	144	213	221	116	118	90	106	188	208	172	172	109	115	181	197	138	146	210	260
TIT09P-35	pop_28	267	295	132	136	143	163	250	266	202	206	295	379	224	240	234	250	144	144	213	217	120	122	90	94	172	252	172	172	103	115	187	197	142	146	210	260
TIT09P-36	pop_28	303	323	124	132	123	187	238	250	138	206	339	351	224	238	238	242	140	140	213	217	116	116	90	114	188	200	172	172	115	115	179	217	134	142	230	260
TIT09P-37	pop_28	275	279	124	172	143	187	238	246	186	206	331	343	224	244	226	242	140	140	221	225	118	122	90	90	176	204	172	172	115	115	181	181	148	158	250	260
TIT09P-38	pop_28	275	275	132	164	127	131	246	266	178	210	327	343	244	244	242	254	140	144	213	217	118	118	90	134	188	212	172	172	115	117	195	199	140	160	230	290
TIT09P-39	pop_28	271	271	132	164	127	139	242	262	186	214	351	359	232	236	242	250	144	144	213	221	122	122	86	114	168	204	172	172	115	115	179	191	158	160	260	300
TIT09P-40	pop_28	279	295	132	164	159	167	238	258	194	198	327	339	224	244	230	242	140	140	213	213	116	116	118	126	188	196	172	172	115	115	193	195	142	146	260	290
TIT09P-41	pop_28	287	303	132	132	127	135	250	274	178	190	295	391	224	224	230	234	140	144	217	225	122	122	94	106	188	188	172	172	115	115	187	197	142	164	280	290
TIT09P-42	pop_28	303	311	132	132	127	131	238	266	162	190	359	359	224	236	242	246	140	140	233	233	116	122	90	102	192	204	172	172	115	115	181	187	142	146	260	280
TIT09P-43	pop_28	275	303	132	152	127	139	246	250	162	174	347	367	224	248	230	234	140	144	201	209	118	122	102	118	184	196	172	172	121	121	181	197	160	160	260	300
TIT09P-44	pop_28	299	299	128	132	127	163	234	266	122	186	339	351	232	244	234	242	140	144	221	225	118	118	98	118	168	184	172	172	115	115	189	217	134	164	230	260
TIT09P-46	pop_28	275	307	148	164	123	131	238	250	162	174	339	367	232	232	238	242	144	144	213	213	116	118	90	118	168	212	172	172	115	115	181	181	142	142	260	290
TIT09P-47	pop_28	287	307	132	152	127	127	246	258	158	162	343	367	232	244	238	246	144	144	205	209	116	118	86	110	176	196	172	172	115	115	195	197	142	164	260	260
PYA09P-1	pop_29	283	287	132	164	127	135	250	274	122	122	303	375	224	232	222	258	140	140	209	213	116	122	90	114	168	188	172	172	103	115	181	195	134	142	280	280
PYA09P-2	pop_29	267	267	152	164	187	191	250	250	122	194	339	375	232	232	238	258	140	140	217	233	122	124	94	126	188	204	172	172	103	121	187	217	142	146	280	280
PYA09P-3	pop_29	295	327	132	148	143	163	250	250	158	218	347	355	232	245	238	250	140	140	213	213	118	122	90	134	188	188	172	172	115	115	181	187	142	148	250	260
PYA09P-4	pop_29	283	319	132	132	143	191	246	250	118	194	343	347	232	240	226	238	140	140	217	237	116	118	122	126	168	192	172	172	115	117	191	197	134	162	280	300
PYA09P-7	pop_29	267	283	152	164	163	191	250	250	166	166	351	375	224	232	202	238	140	144	213	229	116	116	0	0	0	0	0	0	0	0	0	0	0	0	0	0
PYA09P-8	pop_29	283	295	132	148	135	187	250	250	122	134	323	355	224	236	238	258	140	140	213	213	116	118	126	138	168	188	172	172	115	121	181	217	134	160	250	280
PYA09P-9	pop_29	271	295	148	164	127	127	250	262	158	170	347	379	240	244	238	262	140	140	213	229	116	122	90	114	168	208	172	172	115	115	179	217	142	160	280	300
PYA09P-10	pop_29	279	323	132	136	127	135	250	250	118	158	335	359	232	238	238	258	140	144	205	213	118	122	90	114	204	208	172	172	115	115	181	217	142	160	210	280
PYA09P-11	pop_29	283	295	148	164	131	159	238	258	134	194	355	379	232	232	250	258	140	140	213	213	118	124	114	138	188	188	172	172	113	115	181	191	134	160	230	280
PYA09P-12	pop_29	295	327	124	164	143	191	250	250	158	170	303	379	224	236	238	242	140	144	209	213	118	118	90	90	188	188	172	172	113	115	181	195	142	160	250	300
PYA09P-13	pop_29	271	315	164	164	123	131	250	266	122	214	347	375	232	244	258	262	144	144	217	229	116	118	78	126	172	212	172	172	115	121	179	187	142	146	280	280
PYA09P-15	pop_29	279	319	164	164	139	139	246	250	166	174	339	339	232	232	238	238	140	144	213	221	116	122	90	90	200	220	172	172	115	115	181	187	158	160	260	280
PYA09P-16	pop_29	283	327	164	164	163	187	250	250	122	134	323	355	224	236	238	258	140	140	213	217	116	116	138	138	168	204	172	172	103	115	187	217	134	142	250	250
PYA09P-17	pop_29	283	287	152	164	191	191	250	286	142	170	303	343	232	238	234	238	140	144	213	217	118	118	90	106	184	216	172	172	121	121	191	217	134	134	280	280
PYA09P-20	pop_29	267	279	132	164	139	191	250	258	122	170	343	367	224	224	194	230	140	144	233	245	116	116	90	94	204	220	172	172	115	115	181	191	134	134	230	280
PYA09P-21	pop_29	283	319	132	152	139	187	246	250	166	182	339	375	224	232	238	246	144	144	213	221	116	118	90	90	176	220	172	172	115	115	181	181	134	146	230	260
PYA09P-24	pop_29	279	291	132	164	131	187	246	246	122	166	331	343	224	236	194	238	140	144	217	233	118	122	90	90	204	212	172	172	115	115	191	197	134	160	260	300
PYA09P-25	pop_29	279	299	152	164	191	195	250	250	170	174	379	379	224	248	250	258	140	140	221	225	116	122	90	90	192	220	172	172	115	115	187	191	146	146	260	300
PYA09P-26	pop_29	323	363	148	152	187	191	250	254	122	170	319	339	238	244	234	246	140	144	213	233	116	118	94	106	196	216	172	172	113	115	195	217	134	142	280	280
PYA09P-29	pop_29	295	335	132	132	187	187	250	250	122	122	303	379	244	244	202	258	140	144	213	217	118	118	94	106	188	188	172	172	113	115	181	217	142	160	250	250
PYA09P-34	pop_29	303	319	124	132	179	191	238	238	174	222	319	323	224	224	214	242	140	144	225	233	116	118	82	90	168	168	172	172	115	115	191	195	134	160	260	300
PYA09P-38	pop_29	315	319	152	164	191	195	250	250	174	174	315	379	224	224	238	246	140	140	213	233	122	122	90	134	220	220	172	172	115	115	181	191	146	160	260	280
PYA09P-39	pop_29	279	327	164	164	139	163	250	250	158	166	339	379	232	244	238	238	140	140	225	233	116	118	90	114	168	220	172	172	115	115	187	191	146	146	260	280
PYA09P-40	pop_29	311	323	148	148	143	187	238	242	154	162	327	379	224	248	238	238	140	140	213	213	118	122	90	114	188	192	172	172	115	115	183	197	134	158	230	280
PYA09P-41	pop_29	279	327	164	164	147	187	238	246	122	134	375	383	232	244	238	258	140	144	213	213	122	124	106	134	188	204	172	172	103	115	195	195	134	134	250	280
PYA09P-44	pop_29	283	335	164	164	147	187	250	250	166	174	343	375	224	245	238	258	140	140	213	213	116	118	94	138	168	168	172	172	103	113	181	191	160	160	280	280
PYA09P-45	pop_29	279	319	148	164	131	163	250	250	166	194	331	391	232	248	238	238	140	144	221	233	116	122	90	114	204	220	172	172	115	115	181	197	160	160	250	280
PYA09P-46	pop_29	311	311	132	164	139	191	238	250	170	198	319	379	224	236	190	238	140	144	213	217	116	122	90	90	192	220	172	172	115	121	181	187	134	146	250	280
PEC09P-1	pop_30	0	0	124	152	127	127	0	0	0	0	0	0	236	248	190	246	140	140	201	229	116	118	94	114	176	196	172	172	115	117	187	197	140	146	260	260
PEC09P-2	pop_30	291	299	128	128	127	135	234	250	174	186	351	367	238	248	242	246	144	144	213	243	116	118	90	106	168	204	172	172	115	115	183	217	158	160	260	260
PEC09P-3	pop_30	287	335	144	152	127	131	238	286	166	206	343	363	236	240	246	250	144	144	201	225	116	116	94	138	172	188	172	172	115	115	195	199	142	160	260	260
PEC09P-4	pop_30	271	291	148	148	127	143	238	250	186	206	343	355	232	245	222	242	140	144	213	225	118	122	90	114	172	176	172	172	115	121	187	199	134	148	240	260
PEC09P-5	pop_30	279	315	124	152	127	131	250	274	202	214	343	343	236	248	230	250	144	144	213	229	116	116	82	98	212	212	172	172	115	115	195	195	142	146	260	260
PEC09P-6	pop_30	279	287	124	124	127	131	238	238	170	202	355	355	224	224	238	246	144	144	213	237	116	116	86	90	216	216	172	172	115	121	195	199	158	158	240	240
PEC09P-7	pop_30	307	335	132	148	127	131	246	250	154	214	335	343	232	245	202	242	140	140	213	243	118	122	90	94	176	196	172	172	115	115	197	199	134	146	230	260
PEC09P-8	pop_30	307	311	124	124	131	143	250	250	154	210	335	343	224	245	218	238	140	140	217	225	116	116	90	94	168	208	172	172	115	115	187	187	134	146	240	260
PEC09P-9	pop_30	359	379	124	132	143	143	250	258	126	206	315	355	238	245	210	250	144	144	209	217	116	116	90	94	172	212	172	172	115	115	197	217	148	148	240	290
PEC09P-10	pop_30	271	335	132	152	131	167	246	258	154	210	343	359	232	252	250	250	140	144	209	209	116	118	94	110	196	208	172	172	115	115	199	199	134	164	230	290
PEC09P-14	pop_30	307	335	124	132	143	187	250	258	154	206	335	339	245	248	218	242	140	144	217	229	116	116	90	134	208	256	172	172	115	121	187	195	134	146	240	260
PEC09P-16	pop_30	303	311	124	132	139	187	238	254	158	206	335	363	232	248	238	246	140	144	217	229	118	118	118	134	168	256	172	172	115	121	195	195	134	140	230	290
PEC09P-17	pop_30	291	379	128	132	123	127	238	250	166	214	347	363	236	238	230	234	140	144	233	243	116	116	90	114	212	256	172	172	115	121	181	197	146	160	250	300
PEC09P-18	pop_30	271	335	124	148	131	143	250	258	126	154	323	343	232	232	238	250	140	140	213	237	116	118	94	114	176	216	172	172	115	115	183	199	146	148	260	260
PEC09P-19	pop_30	287	299	124	132	131	135	238	238	158	182	351	367	232	248	206	250	144	144	213	237	118	124	90	138	204	212	172	172	115	121	195	195	134	142	260	300
PEC09P-20	pop_30	279	291	132	148	119	127	254	258	182	186	351	367	238	252	210	242	140	144	209	225	116	118	90	90	176	192	172	172	115	115	181	199	134	142	230	280
PEC09P-22	pop_30	279	283	132	164	127	131	242	286	122	210	355	363	232	248	230	238	140	144	221	241	116	118	82	114	216	256	172	172	115	121	181	201	134	146	280	280
PEC09P-23	pop_30	275	335	144	164	131	131	238	238	158	206	323	367	232	232	206	234	140	140	209	221	116	116	82	94	176	196	172	172	115	115	197	199	142	146	260	260
PEC09P-25	pop_30	311	311	124	132	135	143	238	246	154	158	335	351	232	240	210	230	144	144	217	225	118	118	90	90	168	212	172	172	115	115	195	195	146	148	260	260
PEC09P-26	pop_30	307	311	140	140	123	127	246	254	0	0	347	355	228	248	206	230	140	144	213	237	116	122	94	110	172	212	172	172	115	115	197	201	134	142	210	210
PEC09P-27	pop_30	271	279	140	148	131	143	258	258	122	186	347	363	232	252	202	242	140	140	213	213	116	118	82	90	196	196	172	176	115	115	181	199	142	146	260	260
PEC09P-28	pop_30	295	299	128	164	131	187	238	238	166	186	343	351	224	224	246	250	140	144	213	241	116	118	110	134	168	216	172	172	115	115	195	197	148	158	260	280
PEC09P-29	pop_30	283	355	140	148	127	127	238	238	170	182	327	367	232	245	206	230	140	144	213	225	116	122	86	98	168	192	172	172	115	121	195	197	146	158	210	260
PEC09P-31	pop_30	307	311	128	132	131	167	246	250	146	186	343	343	232	236	226	242	140	140	213	213	116	122	94	114	188	196	172	172	115	115	181	199	146	146	260	290
PEC09P-32	pop_30	275	379	124	148	127	187	258	278	186	206	315	347	232	238	230	250	144	144	217	221	116	118	86	90	172	188	172	172	115	115	187	197	142	148	240	370
PEC09P-33	pop_30	279	291	132	148	127	143	238	254	126	166	327	363	236	248	226	234	140	140	243	245	116	122	82	110	196	256	172	172	115	115	187	197	160	160	260	300
PEC09P-35	pop_30	279	299	132	140	131	135	246	254	170	198	327	355	224	224	206	250	140	144	221	237	116	122	114	126	168	172	172	172	115	115	179	195	146	146	260	290
PEC09P-36	pop_30	291	307	124	140	131	139	246	258	194	210	335	367	224	252	242	246	140	144	213	217	116	122	86	110	216	244	172	172	113	115	179	199	134	158	210	300
PEC09P-37	pop_30	307	315	144	148	131	143	238	246	130	158	335	363	232	238	250	250	140	144	225	229	118	126	82	90	168	184	172	172	115	121	181	181	142	148	260	260
PEC09P-39	pop_30	275	311	132	152	127	179	246	246	158	182	323	359	232	240	226	250	140	144	213	221	116	116	70	98	168	188	172	172	115	115	197	217	134	160	250	260
PEC09P-40	pop_30	299	335	124	168	131	135	250	270	166	170	343	359	238	240	206	246	140	144	225	233	116	118	94	118	212	256	172	172	121	121	195	199	158	160	260	260
PEC09P-42	pop_30	247	287	132	160	131	135	238	254	122	206	335	343	232	240	250	254	140	144	221	243	116	118	90	94	176	216	172	172	115	115	181	195	136	146	260	260
PEC09P-44	pop_30	263	295	132	140	131	187	238	238	150	182	331	335	224	248	206	226	140	144	201	221	116	116	90	106	168	192	172	172	115	119	199	199	146	158	260	260
GJ06-St1-1	pop_31	275	287	124	164	143	191	238	238	142	206	351	359	238	248	230	254	140	144	213	217	118	118	90	90	172	172	172	172	115	115	181	195	142	160	260	300
GJ06-St1-2	pop_31	279	279	132	132	123	131	238	258	158	194	363	391	244	248	238	238	144	144	229	233	122	122	98	102	192	208	172	172	115	121	181	195	142	146	260	280
GJ06-St1-3	pop_31	251	259	148	160	127	127	246	266	170	210	331	367	244	245	226	234	140	144	229	229	116	118	94	98	208	212	172	172	115	121	181	181	160	160	240	260
GJ06-St1-4	pop_31	247	291	132	132	131	195	238	250	182	186	351	403	232	240	222	242	144	144	209	243	118	122	94	106	176	196	172	172	115	115	179	195	134	160	210	300
GJ06-St1-6	pop_31	287	327	132	152	123	143	242	254	178	186	339	347	224	236	238	262	140	144	201	225	116	122	110	110	168	216	172	172	115	115	181	195	140	146	230	280
GJ06-St1-7	pop_31	271	311	152	152	127	135	238	246	154	198	355	367	236	248	234	246	140	140	201	201	116	122	86	114	204	264	172	172	115	115	197	201	134	162	260	300
GJ06-St1-8	pop_31	307	311	124	164	127	135	238	266	158	170	343	359	236	240	226	234	140	140	213	237	116	122	86	126	212	264	172	172	115	115	181	201	142	144	260	300
GJ06-St1-9	pop_31	303	303	132	152	127	135	246	250	158	170	347	367	236	245	202	242	140	144	201	213	118	122	86	114	172	196	172	172	115	115	187	191	146	162	300	300
GJ06-St1-10	pop_31	311	311	128	152	135	163	246	246	166	170	367	375	224	228	242	246	140	144	201	243	116	118	86	90	168	196	172	172	115	115	181	201	146	162	280	300
GJ06-St1-11	pop_31	279	299	124	152	127	139	250	250	138	210	375	395	224	228	210	238	140	144	213	245	116	122	90	114	168	192	172	172	115	121	181	183	142	160	210	300
GJ06-St1-13	pop_31	299	311	152	152	135	143	246	266	198	214	319	367	228	232	242	242	140	140	213	217	116	118	86	90	196	208	172	172	115	115	195	201	142	162	230	300
GJ06-St1-14	pop_31	271	299	136	152	131	131	238	246	158	174	347	367	232	242	234	262	140	144	213	225	116	122	86	94	168	216	172	172	115	115	181	181	160	160	280	280
GJ06-St1-15	pop_31	307	335	132	132	127	139	238	270	138	150	331	331	224	228	238	242	140	140	209	213	116	116	90	110	184	188	172	172	109	115	181	183	142	142	240	300
GJ06-St1-17	pop_31	299	303	132	152	127	143	238	250	134	174	351	371	242	245	238	242	144	144	213	225	116	122	102	114	168	172	172	172	115	115	181	205	146	160	280	300
GJ06-St1-19	pop_31	295	303	160	164	135	135	238	266	162	170	359	359	232	236	210	234	140	144	201	243	116	118	86	86	176	264	172	172	115	115	201	201	142	162	280	300
GJ06-St1-20	pop_31	299	299	124	152	123	127	238	238	162	174	371	399	228	245	234	246	144	144	225	227	118	118	102	118	196	216	172	172	115	115	195	197	146	160	250	280
GJ06-St1-21	pop_31	263	367	148	160	127	131	246	250	158	158	351	391	236	248	202	238	144	144	213	217	118	122	98	114	172	208	172	172	115	115	181	191	146	164	250	290
GJ06-St1-22	pop_31	299	303	140	164	127	135	246	270	170	178	323	367	232	236	202	242	140	144	201	201	122	122	86	110	168	264	172	172	115	115	195	201	144	160	280	300
GJ06-St1-23	pop_31	287	287	132	164	127	191	238	242	178	214	343	375	232	236	202	234	140	144	217	225	116	116	94	106	196	212	172	172	103	115	185	193	118	160	260	280
GJ06-St1-24	pop_31	291	367	132	148	147	195	246	266	194	202	307	355	236	236	238	238	140	144	213	217	116	118	94	102	196	196	172	172	115	115	191	195	118	142	260	280
GJ06-St1-25	pop_31	303	303	124	164	143	147	254	266	170	218	339	343	232	236	238	242	140	140	209	225	116	118	90	106	204	216	172	172	103	115	179	181	142	160	260	280
GJ06-St1-26	pop_31	247	303	152	164	131	135	238	250	142	150	355	371	224	244	234	238	140	144	213	233	116	118	106	126	200	212	172	172	115	121	181	195	146	164	210	300
GJ06-St1-28	pop_31	295	367	132	164	127	131	238	254	162	178	355	363	232	242	246	258	140	144	213	217	116	118	94	118	196	212	172	172	115	115	187	191	148	148	280	300
GJ06-St1-29	pop_31	247	291	132	132	127	171	242	250	162	186	343	363	224	238	202	250	140	140	217	225	118	122	90	94	164	208	172	172	115	115	195	195	160	160	260	290
GJ06-St1-33	pop_31	279	279	132	132	131	187	238	238	158	178	359	367	232	236	218	238	144	144	225	233	122	122	98	118	188	252	172	172	115	121	181	195	146	160	260	260
GJ06-St1-34	pop_31	307	335	140	152	127	127	238	238	142	174	343	371	240	245	226	234	144	144	225	229	116	122	102	126	196	244	172	172	115	115	195	197	158	160	210	280
GJ06-St1-35	pop_31	311	315	132	152	135	191	246	270	198	218	339	367	224	236	202	234	140	140	201	213	122	122	86	86	196	212	172	172	115	115	197	201	144	160	260	280
GJ06-St1-39	pop_31	271	311	132	140	123	127	238	270	150	218	339	367	224	232	234	242	144	144	213	225	122	122	94	94	212	244	168	172	109	115	181	183	142	146	260	260
GJ06-St1-42	pop_31	303	319	152	164	127	143	238	250	206	230	355	395	224	244	230	238	144	144	221	237	122	122	98	102	204	244	172	172	115	115	181	191	118	160	260	300
GJ06-St1-43	pop_31	299	299	132	136	131	131	246	282	150	174	339	367	242	244	234	242	140	144	213	225	116	116	86	86	168	176	172	172	115	115	181	199	146	160	280	300
GJ06-St1-44	pop_31	275	295	152	160	127	131	246	246	174	174	359	363	224	252	210	234	140	144	217	225	116	118	90	126	176	192	172	172	115	115	181	183	148	160	260	300
GJ06-St1-45	pop_31	283	291	132	148	131	135	242	254	166	190	343	351	232	244	246	270	140	144	217	229	122	122	98	110	196	204	172	172	115	121	181	191	118	142	280	280
GJ06-St1-46	pop_31	287	299	132	152	127	135	246	250	142	210	359	363	244	252	234	250	140	144	225	237	118	122	90	94	192	208	172	172	115	115	181	183	134	148	230	260
GJ06-St1-47	pop_31	279	295	152	164	127	187	238	238	134	158	355	375	244	249	238	258	144	144	213	237	116	122	86	90	200	212	172	172	115	121	191	195	142	160	260	280
GJ06-St1-48	pop_31	279	339	148	152	123	195	238	238	126	158	327	367	240	248	238	242	144	144	201	233	118	122	82	94	188	196	172	172	115	115	181	193	160	164	210	250
GJ06-St1-49	pop_31	303	307	132	152	131	143	246	250	162	174	335	371	232	245	234	242	140	144	201	217	116	122	90	94	164	220	172	172	115	115	187	187	148	160	250	260
GJ06-St1-51	pop_31	279	307	132	140	127	131	238	250	142	162	319	355	224	236	234	238	144	144	217	237	116	122	86	126	172	212	172	172	115	121	181	195	142	158	210	290
GJ06-St2-2	pop_31	267	279	132	164	131	135	238	258	122	138	355	391	236	238	234	254	144	144	217	225	122	122	98	110	164	208	172	172	115	115	181	197	162	164	250	260
GJ06-St2-3	pop_31	303	307	124	132	127	143	250	258	134	158	343	347	224	236	202	226	144	144	213	233	122	122	110	118	188	192	172	172	115	115	191	205	146	158	260	300
GJ06-St2-12	pop_31	271	287	132	132	131	131	246	250	122	162	359	375	236	244	234	254	140	144	221	227	120	122	86	94	172	200	172	172	115	115	181	197	158	160	260	280
GJ06-St2-13	pop_31	263	267	132	132	127	195	246	250	138	150	363	391	232	248	238	238	144	144	213	233	118	122	94	118	188	196	172	172	115	115	181	195	160	164	260	300
GJ06-St2-15	pop_31	291	299	152	152	131	167	238	262	134	174	367	367	245	248	226	234	140	144	213	241	118	122	86	106	196	196	172	172	115	115	183	195	142	160	280	280
GJ06-St3-1	pop_31	279	335	124	140	127	167	238	246	154	166	359	363	232	238	226	262	140	144	213	233	116	116	90	94	208	212	172	172	115	115	197	217	142	160	210	280
GJ06-St3-2	pop_31	287	287	140	160	123	143	238	258	162	202	319	363	224	248	214	234	144	144	213	229	116	118	90	90	208	208	172	172	115	115	181	199	146	160	230	260
GJ06-St3-3	pop_31	267	275	140	152	127	131	254	270	138	194	335	347	240	244	226	250	140	144	213	213	116	118	102	106	168	204	172	172	115	115	181	187	118	148	250	260
GJ06-St3-4	pop_31	279	315	132	132	143	167	238	270	158	182	331	363	224	228	242	242	140	140	227	233	118	122	94	106	188	220	172	172	115	115	183	197	142	160	230	230
GJ06-St3-5	pop_31	267	283	152	164	127	199	250	270	194	218	323	359	224	248	226	234	144	144	213	225	116	122	90	122	184	192	172	172	115	115	181	197	134	142	260	280
GJ06-St3-6	pop_31	267	331	148	152	127	163	254	266	194	218	319	343	238	248	226	234	144	144	209	213	116	118	102	110	192	196	172	172	115	121	181	197	142	164	260	300
GJ06-St3-7	pop_31	275	315	148	168	135	143	238	242	158	162	343	343	224	236	238	242	144	144	225	225	116	122	94	102	168	176	172	172	115	115	185	203	134	160	280	290
GJ06-St3-8	pop_31	287	303	132	152	127	131	238	258	182	218	339	359	224	240	226	230	140	144	209	225	116	118	102	122	192	216	172	172	115	115	181	181	134	160	260	340
GJ06-St3-9	pop_31	267	303	132	152	123	191	246	254	174	182	363	371	224	232	218	234	144	144	213	229	122	122	90	98	188	188	172	172	115	121	181	187	146	146	260	280
GJ06-St3-11	pop_31	307	331	164	172	127	159	238	254	182	218	363	399	224	245	238	246	140	144	233	239	122	122	82	118	208	216	172	172	115	115	179	179	146	160	230	280
GJ06-St3-12	pop_31	275	279	132	152	131	139	250	290	182	210	355	395	228	244	234	234	140	140	213	227	122	122	90	94	176	192	172	172	115	115	181	195	142	158	260	260
GJ06-St4-1	pop_31	283	287	132	132	127	135	238	250	198	198	351	355	238	244	254	258	140	144	213	221	122	122	90	94	172	200	172	172	115	115	181	187	134	158	260	260
GJ06-St4-2	pop_31	271	331	124	172	139	143	238	262	134	146	375	391	224	224	222	238	140	144	213	213	116	122	90	118	196	216	172	172	115	115	179	197	134	140	260	280
KAR09-St1-1	pop_32	279	279	124	164	127	135	246	246	158	166	331	351	224	248	226	234	140	140	217	233	116	118	86	138	172	196	172	172	115	115	197	199	142	164	260	280
KAR09-St1-2	pop_32	311	323	132	140	139	187	258	270	150	150	327	339	224	224	242	254	140	144	213	221	118	118	90	94	172	172	172	172	115	115	191	197	142	160	260	280
KAR09-St1-3	pop_32	287	311	132	164	123	127	238	250	118	150	331	359	224	244	226	226	140	144	217	243	116	118	86	114	176	204	172	172	115	117	181	181	142	160	210	280
KAR09-St1-4	pop_32	271	323	132	132	139	143	250	286	138	206	363	367	224	232	238	254	140	144	209	243	116	118	94	98	204	212	172	172	103	121	181	197	142	158	260	260
KAR09-St1-5	pop_32	299	311	140	164	123	127	262	270	118	178	339	355	224	238	230	242	140	144	213	217	116	118	94	98	212	212	172	172	115	115	181	197	160	162	280	280
KAR09-St1-6	pop_32	275	311	132	164	127	143	238	238	150	202	339	375	224	252	226	238	144	144	217	243	116	118	90	114	188	208	172	172	115	115	181	191	146	160	260	280
KAR09-St1-7	pop_32	279	287	164	164	127	143	250	258	122	166	311	347	236	244	242	254	140	144	209	213	116	122	126	138	172	172	172	172	115	117	181	195	146	146	280	280
KAR09-St1-8	pop_32	283	319	132	136	123	187	254	254	186	206	343	375	244	244	234	238	144	144	217	239	116	118	86	94	184	204	172	172	115	115	183	187	134	148	210	240
KAR09-St1-9	pop_32	275	323	132	132	127	135	250	270	194	210	359	371	0	0	0	0	144	144	0	0	0	0	0	0	0	0	0	0	0	0	0	0	0	0	0	0
KAR09-St1-10	pop_32	295	303	132	152	131	135	238	258	142	178	319	347	224	224	234	242	140	144	225	241	116	118	90	118	168	208	172	172	115	121	195	197	158	162	210	260
KAR09-St1-11	pop_32	263	287	148	164	127	143	242	266	122	174	327	363	224	224	222	250	140	144	217	251	116	122	86	102	168	176	172	172	115	115	181	195	118	160	240	280
KAR09-St1-12	pop_32	251	295	148	164	123	147	258	262	178	190	347	347	238	244	234	254	140	144	209	233	118	118	86	138	172	212	172	172	115	117	195	197	148	160	210	280
KAR09-St1-13	pop_32	279	303	132	132	127	135	246	258	138	190	347	363	224	232	234	250	140	144	229	245	118	122	86	94	176	196	172	172	115	115	181	195	118	160	260	280
KAR09-St1-14	pop_32	287	319	152	164	147	191	258	282	122	122	367	367	232	244	234	254	140	140	209	213	118	122	90	90	212	220	172	172	115	115	181	203	146	158	280	300
KAR09-St1-15	pop_32	291	323	132	140	135	187	238	270	154	178	371	375	232	232	234	258	140	144	213	221	116	118	114	118	184	196	172	172	115	121	197	197	142	160	280	280
KAR09-St1-16	pop_32	279	299	124	140	127	131	234	270	150	178	363	371	224	224	226	238	140	140	201	233	116	118	86	90	208	212	172	172	115	121	181	217	140	146	280	280
KAR09-St1-18	pop_32	299	315	160	164	135	163	238	238	122	198	327	363	224	244	234	254	144	144	221	233	116	118	86	114	204	216	172	172	115	115	181	183	160	160	280	290
KAR09-St1-20	pop_32	283	319	148	164	131	135	250	262	154	210	359	367	232	244	222	270	144	144	205	213	116	118	90	94	204	236	172	172	103	115	193	217	142	146	280	280
KAR09-St1-21	pop_32	283	283	124	132	127	127	250	250	206	210	359	375	244	248	254	254	144	144	209	209	116	118	106	122	204	224	172	172	115	115	181	181	142	160	260	280
KAR09-St1-22	pop_32	279	303	132	156	127	199	246	258	190	206	347	355	224	224	234	250	140	140	209	245	116	118	86	90	188	196	172	172	115	115	181	197	160	160	240	260
KAR09-St1-23	pop_32	299	315	132	140	127	127	270	270	154	194	339	359	224	224	238	250	140	144	213	233	118	122	90	126	164	188	172	172	115	121	181	201	142	142	260	280
KAR09-St1-24	pop_32	315	323	160	164	135	187	238	242	154	166	343	359	224	238	234	250	140	144	221	233	116	118	122	126	164	220	172	172	115	121	183	201	142	142	260	280
KAR09-St1-25	pop_32	279	323	132	164	139	187	246	266	142	166	363	375	236	238	238	250	140	140	213	221	118	122	78	102	192	200	172	172	115	121	181	195	142	148	240	260
KAR09-St1-26	pop_32	275	279	152	152	131	135	238	238	170	178	339	359	224	248	234	242	140	144	217	221	122	122	86	98	176	208	172	172	115	115	197	211	134	158	260	280
KAR09-St1-27	pop_32	279	279	132	132	139	187	234	238	118	194	343	359	224	244	238	250	140	144	217	229	118	122	94	106	208	216	172	172	103	121	197	197	142	142	230	240
KAR09-St1-28	pop_32	279	319	124	132	115	131	242	250	118	166	343	367	244	244	234	250	140	144	213	217	116	118	106	106	172	196	172	172	115	115	181	181	160	160	240	260
KAR09-St1-29	pop_32	251	319	164	164	143	191	254	286	118	146	327	339	224	240	234	234	140	144	209	217	116	118	90	90	196	220	172	172	115	115	181	181	146	160	210	280
KAR09-St1-30	pop_32	303	315	132	132	123	147	242	250	118	166	327	395	244	248	226	262	140	144	213	213	118	118	90	110	180	216	172	172	115	115	181	187	142	160	260	280
KAR09-St1-31	pop_32	263	319	124	136	131	139	246	258	162	170	343	363	236	240	226	234	140	144	217	233	116	118	86	94	200	236	172	172	115	115	181	181	144	160	260	260
KAR09-St1-32	pop_32	287	315	132	148	127	139	238	258	114	118	347	355	0	0	0	0	0	0	0	0	0	0	90	94	172	188	172	172	115	115	179	197	148	160	260	280
KAR09-St1-34	pop_32	319	323	132	132	131	163	250	254	158	194	351	367	224	236	230	238	140	144	205	229	116	118	82	122	164	196	172	172	115	115	187	203	142	142	260	260
KAR09-St1-36	pop_32	283	287	148	152	143	159	246	258	118	122	363	363	228	244	238	238	144	144	217	229	122	122	90	122	168	172	172	172	115	115	195	217	146	146	260	280
KAR09-St1-37	pop_32	279	323	124	148	123	131	238	254	166	190	339	375	224	232	222	242	140	144	217	229	122	122	106	118	172	216	172	172	103	115	181	181	142	142	260	280
KAR09-St1-38	pop_32	283	295	148	152	139	199	238	246	166	178	331	363	228	240	250	254	140	144	209	213	118	122	106	118	188	252	172	172	115	115	191	217	146	154	260	280
KAR09-St1-39	pop_32	303	319	164	168	123	131	254	258	182	230	363	375	240	244	254	262	140	144	217	239	118	122	90	102	188	204	172	172	115	115	197	197	148	160	260	280
KAR09-St1-40	pop_32	303	323	124	132	127	135	246	258	134	190	339	363	224	224	246	254	140	144	215	217	118	122	106	122	172	176	172	172	115	117	181	195	142	142	240	260
KAR09-St1-41	pop_32	263	319	132	136	123	127	234	238	206	230	351	375	224	236	238	262	144	144	213	239	116	116	90	94	188	216	172	172	115	115	191	197	146	148	240	240
KAR09-St1-42	pop_32	279	319	164	164	127	139	238	250	138	210	351	367	224	240	242	258	140	144	209	213	116	116	90	90	192	196	172	172	115	121	181	195	160	160	260	280
KAR09-St1-43	pop_32	291	295	132	148	143	163	238	262	118	122	327	327	224	224	226	234	144	144	225	233	118	122	86	86	176	192	172	172	115	115	187	197	118	142	260	280
KAR09-St1-44	pop_32	279	279	128	164	143	163	238	262	138	166	347	367	232	236	250	254	144	144	217	217	118	122	90	90	176	196	172	172	115	121	181	183	134	160	280	280
KAR09-St1-46	pop_32	287	323	132	140	135	139	258	270	158	194	327	363	224	248	234	246	140	140	213	217	116	118	90	94	172	188	172	172	115	115	181	197	142	160	260	280
KAR09-St1-47	pop_32	263	303	124	132	139	191	242	246	166	170	335	343	236	240	234	250	144	144	213	213	118	122	94	102	196	236	172	172	115	115	181	195	142	146	260	260
KAR09-St2-2	pop_32	279	287	160	164	115	147	246	258	190	214	347	379	224	244	234	254	140	144	209	217	116	116	94	106	184	220	172	172	115	117	183	187	118	142	210	280
KAR09-St2-3	pop_32	279	279	132	160	123	131	242	254	122	210	367	367	224	244	238	250	140	144	213	217	122	122	90	106	176	188	172	172	115	121	181	181	134	146	210	280
KAR09-St2-4	pop_32	295	343	132	132	135	187	238	270	150	166	363	363	224	248	238	242	140	144	209	213	116	122	98	106	168	184	172	172	115	115	181	197	134	146	240	260
KAR09-St2-5	pop_32	267	311	124	124	127	147	238	238	170	190	367	371	228	248	234	234	140	140	213	221	116	118	90	110	176	192	172	172	115	115	181	195	160	160	240	260
KAR09-St2-8	pop_32	267	319	152	160	123	143	250	258	154	206	359	375	224	232	230	242	140	144	213	213	118	122	94	110	164	200	172	172	115	115	191	199	142	158	280	280
KAR09-St2-9	pop_32	291	299	148	152	127	131	238	238	122	154	339	355	224	232	234	242	140	144	213	221	122	122	98	118	184	200	172	172	115	115	197	197	142	158	240	260
KAR09-St2-10	pop_32	259	323	132	132	131	143	238	254	138	202	327	367	224	224	250	254	144	144	209	209	116	116	90	94	236	256	172	172	103	103	181	181	142	158	240	260
KAR09-St2-11	pop_32	267	287	132	148	139	143	250	262	154	210	355	375	224	232	234	254	140	144	217	233	116	122	94	106	188	208	172	172	115	117	181	197	118	142	240	260
KAR09-St2-12	pop_32	275	279	128	164	131	199	262	270	170	210	335	367	224	232	242	250	144	144	217	221	118	118	90	106	168	188	172	172	115	121	181	181	148	160	260	280
KAR09-St2-13	pop_32	287	303	152	156	139	143	238	254	154	194	331	351	224	244	254	270	140	144	217	217	118	122	90	102	204	212	172	172	115	115	181	197	118	134	240	280
KAR09-St2-14	pop_32	283	291	164	164	139	147	238	242	158	194	347	375	224	224	234	258	140	144	217	233	118	118	94	106	176	196	172	172	115	115	181	187	134	146	280	290
KAR09-St2-15	pop_32	247	303	132	148	127	163	242	246	138	202	327	363	224	244	242	254	140	144	209	233	118	122	110	114	216	252	172	172	115	115	181	187	142	142	260	280
KAR09-St2-16	pop_32	0	0	0	0	0	0	0	0	0	0	0	0	224	240	226	234	140	144	213	213	116	118	118	138	168	192	172	172	115	115	195	197	158	160	280	300
KAR09-St2-17	pop_32	307	319	132	148	123	131	250	258	146	194	327	375	224	224	230	230	144	144	217	229	118	122	94	126	188	200	172	172	115	115	183	203	142	164	260	280
KAR09-St2-21	pop_32	279	279	144	164	123	139	250	258	158	162	375	375	224	224	242	258	140	144	221	233	118	118	94	98	196	216	172	172	115	115	181	183	134	160	260	290
KAR09-St2-23	pop_32	279	303	124	152	139	191	238	286	170	198	335	347	224	232	242	250	140	144	201	209	116	122	86	106	168	192	172	172	115	115	181	181	142	160	260	280
KAR09-St2-25	pop_32	287	303	140	140	123	163	234	250	150	178	335	363	224	238	230	254	140	144	213	217	116	122	90	134	188	204	172	172	103	115	181	201	134	142	240	290
KAR09-St2-27	pop_32	275	307	132	164	127	135	246	262	138	158	367	379	244	244	234	254	140	144	209	225	116	122	94	106	172	184	172	172	115	121	187	195	0	0	260	260
KAR09-St2-31	pop_32	283	295	132	152	127	139	238	250	150	150	363	363	224	232	242	254	140	144	217	243	116	122	98	118	168	204	172	172	115	115	181	197	142	162	240	280
KAR09-St2-32	pop_32	287	295	132	132	139	187	246	250	122	186	327	335	220	224	250	254	140	140	209	217	118	118	90	118	216	224	172	172	115	115	181	181	142	160	280	280
KAR09-St2-33	pop_32	287	323	124	132	127	135	246	266	190	202	351	395	224	244	246	254	144	144	201	213	116	116	94	122	168	172	172	172	115	115	179	181	140	160	240	300
KAR09-St2-34	pop_32	279	323	132	152	139	143	246	258	166	166	363	363	240	244	226	254	140	140	209	229	116	118	90	118	188	208	172	172	115	115	181	217	146	146	260	280
KAR09-St2-39	pop_32	287	323	152	164	123	131	238	262	130	190	351	363	224	238	250	254	140	144	201	241	116	122	114	122	196	204	172	172	115	115	181	181	118	142	230	280
KAR09-St2-40	pop_32	267	319	152	152	127	191	258	286	178	202	359	359	224	248	222	270	144	144	213	213	118	118	98	98	164	192	172	172	115	115	199	211	142	146	280	280
KAR09-St2-42	pop_32	319	359	124	136	123	127	254	286	158	206	339	375	224	224	226	238	144	144	217	217	118	118	90	94	188	196	172	172	115	115	181	197	148	158	240	240
KAR09-St2-44	pop_32	263	299	124	164	143	143	250	254	122	166	311	327	232	244	246	254	140	144	215	217	118	122	118	126	204	256	172	172	115	115	179	181	142	146	280	280
MUN09-St1-1	pop_33	251	287	124	132	143	147	250	258	138	178	331	343	232	238	242	242	140	144	209	225	118	122	90	94	176	200	172	172	103	115	181	181	146	154	230	280
MUN09-St1-2	pop_33	263	291	124	164	123	135	242	258	118	202	335	363	224	238	218	226	140	144	213	217	116	116	66	118	172	176	172	172	115	115	195	195	146	160	260	280
MUN09-St1-3	pop_33	271	315	132	164	131	143	238	254	122	174	375	395	224	244	218	234	140	144	213	237	116	122	90	102	188	188	172	172	115	119	183	197	142	154	260	280
MUN09-St1-4	pop_33	275	319	152	152	127	147	238	242	138	154	331	375	228	244	242	250	140	140	213	213	122	122	102	122	192	212	172	172	103	115	181	195	146	160	260	280
MUN09-St1-5	pop_33	275	291	136	152	127	191	234	246	118	178	355	359	236	248	234	246	140	144	225	251	116	118	90	122	168	204	172	172	115	115	179	199	160	160	260	260
MUN09-St1-6	pop_33	267	287	152	164	127	127	238	238	202	206	359	395	224	232	218	234	140	144	217	223	118	118	90	106	168	192	172	172	115	115	179	197	142	142	230	260
MUN09-St1-7	pop_33	315	319	132	152	131	143	238	258	142	154	383	383	224	238	246	250	140	140	227	237	116	116	106	130	192	216	172	172	103	103	197	197	142	142	260	280
MUN09-St1-8	pop_33	303	307	132	164	127	163	238	266	118	178	343	363	236	238	234	234	140	144	213	213	118	118	90	90	172	188	172	172	115	115	181	211	142	160	260	290
MUN09-St1-10	pop_33	303	315	128	164	127	139	250	266	154	190	331	359	224	238	242	254	140	144	213	237	122	118	90	106	176	196	172	172	115	115	181	183	164	164	250	260
MUN09-St1-11	pop_33	295	299	132	152	131	135	286	286	138	178	351	363	224	248	210	234	144	144	213	221	116	118	90	122	192	208	172	172	115	121	179	211	142	164	210	280
MUN09-St1-12	pop_33	271	315	152	164	131	163	242	246	134	154	359	359	232	244	218	242	140	144	209	225	118	118	86	90	168	200	172	172	103	115	183	193	140	142	260	280
MUN09-St1-13	pop_33	287	363	124	132	143	143	250	250	138	214	343	355	224	238	242	242	144	144	213	217	116	118	90	122	188	200	172	172	115	115	179	181	134	146	260	260
MUN09-St1-14	pop_33	299	319	124	164	135	191	238	258	122	154	355	387	224	236	206	218	144	144	225	225	118	116	90	130	204	216	172	172	115	115	181	191	142	162	260	260
MUN09-St1-15	pop_33	315	319	124	148	127	199	242	282	142	182	335	355	236	240	202	238	140	144	213	251	116	116	90	90	192	200	172	172	115	115	181	197	118	160	280	300
MUN09-St1-16	pop_33	291	303	128	152	127	191	246	262	118	170	363	383	224	244	246	250	140	144	213	225	116	118	90	114	168	192	172	172	115	115	179	211	138	146	260	280
MUN09-St1-17	pop_33	267	279	132	164	127	143	250	254	154	206	367	383	224	238	238	246	140	144	233	237	118	118	90	122	196	200	172	172	103	119	181	187	142	146	280	280
MUN09-St1-18	pop_33	283	323	152	152	135	135	266	266	122	202	347	355	224	224	234	246	140	144	225	225	116	118	102	122	196	200	172	172	103	103	183	187	142	146	260	260
MUN09-St1-19	pop_33	299	315	164	164	143	191	238	254	134	178	383	387	224	238	238	242	140	140	201	227	118	118	86	90	196	200	172	172	115	121	181	193	142	142	260	280
MUN09-St1-20	pop_33	315	319	136	136	123	135	238	266	122	206	367	371	224	244	238	250	140	144	201	213	116	120	90	90	200	268	172	172	115	121	187	199	146	160	260	260
MUN09-St1-21	pop_33	315	323	152	168	135	143	258	270	138	154	331	391	228	232	230	254	140	144	201	213	116	122	90	94	172	208	172	172	103	121	181	197	142	146	240	260
MUN09-St1-22	pop_33	299	323	132	132	123	183	254	254	178	194	351	363	236	244	238	242	140	140	209	217	118	120	102	122	168	168	172	172	121	121	181	197	142	160	260	260
MUN09-St1-23	pop_33	271	319	140	140	131	131	250	266	178	178	331	331	238	238	234	250	140	144	213	213	116	120	102	106	192	200	172	172	115	115	181	197	142	148	230	230
MUN09-St1-25	pop_33	299	319	132	132	127	131	238	238	154	178	383	387	224	240	222	250	140	144	227	229	116	120	114	130	188	192	172	172	103	115	181	181	138	142	260	260
MUN09-St1-26	pop_33	295	299	136	152	135	143	250	254	178	206	355	359	224	228	234	242	140	140	213	213	116	118	122	122	188	192	172	172	103	115	181	183	118	148	250	260
MUN09-St1-27	pop_33	267	319	124	132	131	131	258	266	142	198	367	367	240	244	242	250	140	140	213	227	116	122	106	130	204	208	172	172	103	103	181	195	142	146	260	260
MUN09-St1-28	pop_33	291	307	132	164	147	191	266	270	162	202	359	371	224	240	242	242	140	144	209	229	116	118	90	114	168	208	172	172	115	115	181	189	142	142	260	300
MUN09-St1-29	pop_33	315	319	132	132	131	143	250	266	154	154	383	383	232	238	246	250	140	144	213	237	118	118	90	130	192	216	172	172	103	103	187	197	142	162	260	280
MUN09-St1-31	pop_33	299	315	128	152	187	191	266	266	178	206	359	399	224	240	234	250	144	144	217	217	116	118	90	102	192	204	172	172	115	115	197	197	146	158	260	280
MUN09-St1-32	pop_33	303	315	124	132	123	143	238	238	162	166	359	391	238	240	234	250	144	144	213	229	118	118	90	90	168	200	172	172	115	115	181	183	146	160	230	260
MUN09-St1-33	pop_33	267	287	152	164	131	135	246	250	154	174	331	367	224	244	230	250	140	140	217	237	118	118	90	94	168	192	172	172	103	115	197	217	146	160	230	280
MUN09-St1-34	pop_33	279	315	132	132	143	143	250	266	154	206	335	411	238	244	238	242	140	144	213	213	118	122	66	90	188	196	172	172	115	115	197	199	142	142	260	260
MUN09-St1-35	pop_33	267	287	148	164	127	127	238	270	122	154	327	347	232	248	234	246	140	140	217	239	118	118	106	122	184	204	172	172	115	115	195	199	146	146	260	280
[truncated: 6,159 more rows]

## Sheet: Info about populations
Code	Name	Sample size	Number of sampling sites
pop_1	Unya	32
pop_2	Onega	72
pop_3	Kovda	26
pop_4	Kanda	52
pop_5	Kolvitsa	44
pop_6	Umba	72
pop_7	Varzuga	88
pop_8	Kitsa	85
pop_9	Ponoi	140
pop_10	Iokanga	77
pop_11	Drozdovka	49
pop_12	Penka	38
pop_13	Varzina	55
pop_14	Sidorovka	55
pop_15	Vostochnaya Litsa	70
pop_16	Kharlovka	63
pop_17	Zolotaya	70
pop_18	Rynda	75
pop_19	Orlovka	35
pop_20	Dolgaya	44
pop_21	Kola	94
pop_22	Pak	73
pop_23	Ulita	60
pop_24	Pecha	56
pop_25	Kulonga	36
pop_26	Ura	73
pop_27	Zapadnaya Litsa	69
pop_28	Titovka	80
pop_29	Pyave	28
pop_30	Pechenga	33
pop_31	Grense Jakobselv	55	3
pop_32	Karpelva	68	2
pop_33	Munkelva	86	2
pop_34	Neiden	72	2
pop_35	Klokkarelva	88	2
pop_36	Vesterelva	83	2
pop_37	Bergebyelva	87
pop_38	Vestre Jakobselv	72	2
pop_39	Skallelva	90	2
pop_40	Komagelva	78
pop_41	Syltefjordelva	83	2
pop_42	Kongsfjordelva	82
pop_43	Iesjohka	78
pop_44	Laksjohka	83
pop_45	Langfjordelva	65
pop_46	Børselv	83
pop_47	Lakselv	90
pop_48	Stabburselva	79
pop_49	Repparfjordelva	90
pop_50	Alta	84
pop_51	Reisa	61
pop_52	Målselv	77
pop_53	Laukhelle	72
pop_54	Roksdalsvassdraget	58
pop_55	Alvsvågvassdraget	45
pop_56	Gårdselva	88
pop_57	Saltdalselva	52
pop_58	Beiarelva	69
pop_59	Åbjøra	88
pop_60	Namsen hoved (St1-3)	85
pop_61	Bogna	97
pop_62	Årgårdsvassdraget	87
pop_63	Steinsdalselva	70
pop_64	Nordalselva	33
pop_65	Stordalselva	65
pop_66	Skauga	63
pop_67	Verdalselva	79
pop_68	Levangerelva	75
pop_69	Stjørdalselva	84
pop_70	Homla	87
pop_71	Nidelva	73
pop_72	Gaula	90
pop_73	Vigda	82
pop_74	Børsa	40
pop_75	Orkla	101
pop_76	Surna	79
pop_77	Eira	73
pop_78	Visa	35
pop_79	Korsbrekkeelva	44
pop_80	Ørstaelva	34
pop_81	Ervikelva	60
pop_82	Eidselva	103
pop_83	Stryneelva	68
pop_84	Gjengedalsvassdraget	58
pop_85	Osenelva	77
pop_86	Nausta	73
pop_87	Jølstra	84
pop_88	Gaula SF	60
pop_89	Flekkeelva	90
pop_90	Daleelva Høyanger	98
pop_91	Årøyelva	81
pop_92	Flåmselva	74
pop_93	Nærøydalselva	57
pop_94	Vikja	64
pop_95	Loneelva	79
pop_96	Oselva	84
pop_97	Etneelva	83
pop_98	Vikedalselva	82
pop_99	Suldalslågen	86
pop_100	Vormo	94
pop_101	Årdalselva	89
pop_102	Lyseelva	67
pop_103	Espedalsvassdraget	84
pop_104	Frafjordelva	76
pop_105	Figgjo	89
pop_106	Håelva	61
pop_107	Ogna	56
pop_108	Bjerkreimselva	83
pop_109	Soknedalselva	24
pop_110	Kvina	90
pop_111	Mandalselva	43
pop_112	Otra	71
pop_113	Storelva Tvedestrand	75
pop_114	Numedalslågen	83
pop_115	Enningdalselva	86
