# Supplementary material for: Population genetic analysis reveals a geographically limited transition zone between two genetically distinct Atlantic salmon lineages in Norway
Source: Ecol Evol. 2019 May 22;9(12):6901–21. doi: 10.1002/ece3.5258 (PMC6662299; doi:10.1002/ece3.5258)
Supplement: Supplementary file 2 [file ECE3-9-6901-s002.xlsx]

## Sheet: Pairwise Fst matrix
	Unya	Onega	Kovda	Kanda	Kolvitsa	Umba	Varzuga	Kitsa	Ponoi	Iokanga	Drozdovka	Penka	Varzina	Sidorovka	Vostochnaya Litsa	Kharlovka	Zolotaya	Rynda	Orlovka	Dolgaya	Kola	Pak	Ulita	Pecha	Kulonga	Ura	Zapadnaya Litsa	Titovka	Pyave	Pechenga	Grense Jakobselv	Karpelva	Munkelva	Neiden	Klokkarelva	Vesterelva	Bergebyelva	Vestre Jakobselv	Skallelva	Komagelva	Syltefjordelva	Kongsfjordelva	Iesjohka	Laksjohka	Langfjordelva	Børselv	Lakselv	Stabburselva	Repparfjordelva
Unya
Onega	0.1575
Kovda	0.2015	0.1863
Kanda	0.1179	0.0987	0.1623
Kolvitsa	0.1084	0.0666	0.1321	0.0305
Umba	0.11	0.0641	0.1445	0.0377	0.0142
Varzuga	0.1203	0.0842	0.1732	0.0427	0.0304	0.0328
Kitsa	0.1049	0.071	0.1537	0.0432	0.0224	0.0221	0.0189
Ponoi	0.0871	0.06	0.1441	0.0362	0.0212	0.0222	0.0215	0.0144
Iokanga	0.1045	0.075	0.1535	0.0454	0.0326	0.0348	0.0446	0.0338	0.016
Drozdovka	0.1117	0.0786	0.1676	0.0483	0.0434	0.0422	0.0526	0.0383	0.0267	0.027
Penka	0.1197	0.0744	0.1649	0.0634	0.0431	0.0471	0.0584	0.0467	0.0281	0.0202	0.031
Varzina	0.1138	0.0726	0.1515	0.0535	0.0413	0.045	0.0527	0.0413	0.0276	0.0186	0.0296	0.0124
Sidorovka	0.0953	0.0712	0.1437	0.0393	0.0287	0.0327	0.0425	0.0282	0.0145	0.0063	0.0229	0.0128	0.0102
Vostochnaya Litsa	0.0971	0.0722	0.1341	0.0426	0.0312	0.0325	0.0418	0.0344	0.0178	0.0084	0.0258	0.0165	0.0121	0.0035
Kharlovka	0.0995	0.0674	0.1398	0.0363	0.0246	0.0286	0.0336	0.0257	0.0139	0.0144	0.0233	0.0179	0.0163	0.0044	0.0078
Zolotaya	0.0877	0.068	0.1425	0.0345	0.0268	0.0285	0.0337	0.026	0.0153	0.0106	0.0209	0.019	0.0153	0.0035	0.0049	0.0058
Rynda	0.0928	0.0718	0.1373	0.0382	0.0276	0.028	0.0387	0.0274	0.0141	0.0077	0.0214	0.0146	0.012	0.0018	0.0018	0.0049	0.0023
Orlovka	0.1101	0.0862	0.151	0.0492	0.0451	0.0417	0.051	0.0407	0.0287	0.0237	0.0395	0.0283	0.0228	0.0186	0.0187	0.0199	0.0162	0.0158
Dolgaya	0.1082	0.0749	0.1519	0.0416	0.0315	0.0339	0.0443	0.0334	0.0191	0.0184	0.027	0.0195	0.0185	0.0078	0.0114	0.0112	0.0134	0.0091	0.0228
Kola	0.0997	0.0757	0.1419	0.0326	0.0298	0.0316	0.0275	0.0248	0.0197	0.0234	0.0333	0.0274	0.0229	0.0144	0.0157	0.0105	0.0115	0.013	0.0238	0.0183
Pak	0.0968	0.0821	0.1433	0.0425	0.0395	0.0443	0.0405	0.0404	0.0303	0.0287	0.038	0.0336	0.0334	0.0209	0.0215	0.0209	0.0193	0.0208	0.0293	0.0266	0.0209
Ulita	0.1205	0.1056	0.1657	0.0548	0.0522	0.0521	0.0507	0.0463	0.0484	0.0449	0.0654	0.0578	0.0472	0.0348	0.0397	0.0372	0.0377	0.0382	0.0432	0.0405	0.0277	0.0361
Pecha	0.1044	0.0739	0.1437	0.0389	0.0266	0.0355	0.0304	0.0259	0.0189	0.0258	0.0339	0.0283	0.0265	0.0155	0.0199	0.0121	0.0155	0.0166	0.0293	0.022	0.0119	0.0234	0.0318
Kulonga	0.1403	0.1027	0.187	0.0635	0.0589	0.0502	0.0552	0.05	0.0445	0.0467	0.0481	0.059	0.0477	0.0412	0.0395	0.044	0.0428	0.0369	0.0453	0.0453	0.0426	0.0443	0.0715	0.0485
Ura	0.1055	0.0766	0.1421	0.0396	0.0365	0.0413	0.0471	0.0397	0.0237	0.0215	0.0358	0.0276	0.024	0.0118	0.0128	0.0131	0.0148	0.011	0.0187	0.0163	0.0159	0.0256	0.0382	0.0175	0.0426
Zapadnaya Litsa	0.106	0.0844	0.1426	0.0376	0.0364	0.0436	0.0386	0.036	0.0252	0.0272	0.0314	0.0312	0.0257	0.0156	0.0176	0.016	0.0162	0.0144	0.0208	0.0209	0.0153	0.0271	0.0387	0.0175	0.0418	0.0089
Titovka	0.0924	0.0668	0.1366	0.0318	0.0207	0.0288	0.0285	0.0214	0.0133	0.0152	0.0247	0.022	0.0182	0.0078	0.0096	0.0095	0.006	0.0083	0.0174	0.0125	0.0091	0.0184	0.0296	0.0082	0.0379	0.0097	0.0083
Pyave	0.1375	0.1128	0.1923	0.0765	0.0682	0.0738	0.0682	0.0624	0.0491	0.0455	0.0578	0.0458	0.0546	0.0411	0.0409	0.0449	0.0375	0.0387	0.0689	0.0448	0.0441	0.0466	0.0735	0.0516	0.0795	0.0532	0.0509	0.0408
Pechenga	0.1136	0.1031	0.1626	0.0558	0.0524	0.06	0.0439	0.044	0.034	0.0428	0.0476	0.0498	0.0309	0.0273	0.0254	0.024	0.0259	0.0243	0.0357	0.0314	0.0221	0.0358	0.0492	0.0276	0.0514	0.0244	0.0151	0.0198	0.0641
Grense Jakobselv	0.1055	0.0704	0.1483	0.0392	0.0301	0.0311	0.0388	0.0309	0.0238	0.0179	0.0256	0.0227	0.0127	0.0127	0.0084	0.0122	0.0104	0.0088	0.0186	0.014	0.0169	0.0247	0.0388	0.0204	0.0387	0.0144	0.0161	0.0113	0.0516	0.0254
Karpelva	0.092	0.0632	0.1454	0.0385	0.032	0.0308	0.0384	0.0231	0.0158	0.0173	0.0254	0.0288	0.0253	0.0117	0.0156	0.0148	0.012	0.0103	0.0199	0.0167	0.0166	0.023	0.0392	0.0174	0.0482	0.0155	0.0165	0.0101	0.0454	0.0341	0.0153
Munkelva	0.0955	0.0919	0.141	0.0409	0.0329	0.0424	0.0373	0.0326	0.0242	0.03	0.0379	0.0373	0.0326	0.0188	0.0222	0.0187	0.0179	0.016	0.0291	0.021	0.0197	0.0268	0.0352	0.0218	0.0525	0.0182	0.014	0.011	0.0513	0.0275	0.0229	0.0171
Neiden	0.1121	0.0773	0.139	0.0471	0.0391	0.046	0.047	0.0397	0.0304	0.029	0.0358	0.0343	0.0268	0.0182	0.0173	0.0195	0.0212	0.0169	0.0226	0.0223	0.0212	0.0276	0.0434	0.0245	0.0394	0.0114	0.0085	0.0132	0.0579	0.0219	0.0177	0.0209	0.023
Klokkarelva	0.0968	0.0644	0.1393	0.0358	0.0227	0.0266	0.0292	0.0196	0.0137	0.0216	0.0271	0.0227	0.0186	0.0115	0.0119	0.0106	0.0115	0.0105	0.0212	0.0149	0.012	0.0245	0.0407	0.0146	0.0386	0.017	0.0158	0.0086	0.0391	0.027	0.0117	0.0112	0.0169	0.0227
Vesterelva	0.1061	0.0673	0.1446	0.0362	0.0343	0.0406	0.0404	0.0362	0.0211	0.0231	0.0338	0.0308	0.0302	0.0175	0.0144	0.0181	0.017	0.0182	0.0293	0.0199	0.0214	0.0269	0.0489	0.0243	0.0522	0.0207	0.0192	0.0142	0.045	0.0306	0.0219	0.0216	0.0273	0.0205	0.0189
Bergebyelva	0.1072	0.0829	0.1563	0.0536	0.0501	0.0543	0.0532	0.0413	0.0293	0.0291	0.0398	0.0372	0.0323	0.0199	0.0249	0.0233	0.0212	0.0214	0.0392	0.0285	0.0287	0.0393	0.0501	0.0285	0.0647	0.0243	0.035	0.0219	0.0412	0.0453	0.0307	0.0263	0.0302	0.0382	0.0232	0.0353
Vestre Jakobselv	0.0948	0.0809	0.1355	0.0564	0.0382	0.0423	0.0525	0.044	0.0279	0.0272	0.0403	0.03	0.0269	0.0173	0.0153	0.0187	0.0167	0.0146	0.0336	0.0231	0.027	0.0318	0.0481	0.0218	0.0566	0.0212	0.0277	0.0159	0.0435	0.0359	0.0252	0.0217	0.0249	0.0283	0.0207	0.029	0.019
Skallelva	0.1061	0.0775	0.1509	0.0542	0.048	0.054	0.0532	0.045	0.0297	0.0326	0.0444	0.0294	0.028	0.0194	0.0227	0.0198	0.0186	0.0194	0.0349	0.0237	0.026	0.0308	0.0457	0.0286	0.0642	0.0299	0.0292	0.0198	0.0366	0.0368	0.0313	0.025	0.0264	0.0332	0.0218	0.0264	0.0267	0.0196
Komagelva	0.1239	0.0913	0.1864	0.0758	0.0541	0.0628	0.0717	0.0528	0.0376	0.0397	0.0671	0.045	0.0473	0.0334	0.0401	0.0407	0.0409	0.0386	0.0576	0.0356	0.049	0.0543	0.064	0.0453	0.0862	0.0471	0.0566	0.036	0.0566	0.0735	0.0497	0.0376	0.0441	0.0557	0.0372	0.0475	0.0325	0.0317	0.0328
Syltefjordelva	0.1199	0.1154	0.1826	0.0855	0.0712	0.0851	0.0839	0.071	0.0552	0.0508	0.0705	0.0453	0.0481	0.0365	0.0426	0.0441	0.0441	0.0392	0.0651	0.0473	0.0504	0.0596	0.0666	0.0478	0.0941	0.0454	0.0575	0.0422	0.0591	0.0696	0.0532	0.046	0.0458	0.0592	0.0443	0.0608	0.023	0.0334	0.0425	0.0392
Kongsfjordelva	0.11	0.0963	0.1738	0.0724	0.0577	0.0699	0.0653	0.049	0.0382	0.0384	0.049	0.0349	0.0332	0.0243	0.0324	0.0303	0.0288	0.0277	0.0477	0.0311	0.0333	0.0467	0.0532	0.0332	0.0784	0.0376	0.0366	0.0278	0.0404	0.0484	0.0397	0.0316	0.0294	0.0445	0.0249	0.0409	0.0174	0.0245	0.0214	0.0286	0.0189
Iesjohka	0.1103	0.089	0.1563	0.0553	0.0521	0.0565	0.0522	0.046	0.0339	0.0363	0.0449	0.0379	0.0307	0.0242	0.0232	0.0235	0.0231	0.0236	0.0345	0.0248	0.0258	0.0343	0.0558	0.029	0.0541	0.0219	0.0181	0.0194	0.0622	0.0212	0.0259	0.0291	0.0254	0.0211	0.0257	0.0308	0.0436	0.0377	0.0339	0.0613	0.0599	0.0424
Laksjohka	0.1157	0.0883	0.1676	0.0604	0.0537	0.0547	0.0491	0.0462	0.0321	0.0364	0.0395	0.0381	0.0247	0.0241	0.0215	0.025	0.0243	0.0225	0.0368	0.024	0.0259	0.0365	0.0571	0.0331	0.048	0.0222	0.0239	0.0232	0.0552	0.026	0.0254	0.0338	0.0274	0.0259	0.0232	0.0318	0.0356	0.0341	0.0384	0.0528	0.0637	0.039	0.021
Langfjordelva	0.1123	0.088	0.1389	0.0501	0.0452	0.0546	0.0607	0.0455	0.0362	0.0386	0.0446	0.0402	0.0304	0.0247	0.0276	0.0281	0.024	0.0238	0.0343	0.0281	0.0315	0.0389	0.0451	0.0311	0.0621	0.0239	0.0259	0.0196	0.0505	0.0327	0.027	0.0262	0.0238	0.0302	0.0238	0.0326	0.0227	0.0211	0.0277	0.0403	0.042	0.0297	0.0368	0.0315
Børselv	0.0928	0.0851	0.1488	0.0532	0.0477	0.057	0.0534	0.0483	0.03	0.0338	0.0387	0.0297	0.0249	0.0189	0.0199	0.0208	0.0191	0.0182	0.0279	0.0188	0.0236	0.027	0.0437	0.0244	0.0566	0.0178	0.0175	0.0141	0.0466	0.0254	0.0245	0.0216	0.0172	0.0242	0.0175	0.0214	0.0256	0.0146	0.014	0.0377	0.0364	0.0201	0.0265	0.0214	0.0178
Lakselv	0.1139	0.113	0.1656	0.0803	0.0713	0.0817	0.0732	0.0708	0.0537	0.0587	0.0687	0.0535	0.051	0.0447	0.045	0.0468	0.0426	0.0458	0.0593	0.0518	0.0472	0.0495	0.0646	0.0433	0.0832	0.0464	0.0469	0.0375	0.0619	0.057	0.0521	0.048	0.0391	0.0547	0.0415	0.0527	0.0388	0.025	0.0328	0.0526	0.0539	0.0354	0.0567	0.0476	0.0381	0.0205
Stabburselva	0.1086	0.0989	0.1684	0.0744	0.0673	0.0753	0.0712	0.0603	0.0407	0.0461	0.0533	0.0464	0.0422	0.036	0.039	0.0392	0.0359	0.0363	0.0549	0.0434	0.0422	0.0475	0.0685	0.0387	0.0755	0.0416	0.0436	0.0352	0.0547	0.0537	0.0455	0.0399	0.037	0.0515	0.037	0.0452	0.0318	0.0272	0.0276	0.0405	0.0487	0.0272	0.0469	0.0396	0.0335	0.0201	0.0137
Repparfjordelva	0.0961	0.0892	0.1435	0.0537	0.0471	0.0602	0.0567	0.047	0.0313	0.0335	0.0418	0.0323	0.0258	0.0196	0.0224	0.0235	0.021	0.0206	0.0309	0.0227	0.0261	0.0303	0.0462	0.0279	0.056	0.023	0.0225	0.0164	0.0461	0.0279	0.0278	0.0266	0.0175	0.0264	0.0211	0.026	0.026	0.017	0.0133	0.0352	0.04	0.0186	0.0242	0.0217	0.0153	0.0061	0.0213	0.0157
Alta	0.0988	0.0928	0.1368	0.0629	0.0499	0.0604	0.0644	0.0577	0.0446	0.0433	0.0523	0.0434	0.0436	0.032	0.0291	0.032	0.0277	0.0299	0.0451	0.0391	0.0382	0.0344	0.0582	0.0336	0.0707	0.033	0.0321	0.0274	0.0555	0.0428	0.0365	0.0354	0.0326	0.0339	0.0364	0.0328	0.0396	0.0187	0.0237	0.0591	0.0558	0.0409	0.043	0.0489	0.0376	0.0228	0.024	0.0292	0.0221
Reisa	0.1178	0.1004	0.1648	0.0762	0.0544	0.0681	0.0725	0.0591	0.0457	0.0473	0.0567	0.0399	0.0408	0.0337	0.0364	0.0337	0.0308	0.0334	0.0545	0.0411	0.0381	0.0495	0.0615	0.036	0.0827	0.0452	0.0401	0.0321	0.0563	0.0478	0.0417	0.0404	0.0404	0.0485	0.0378	0.0422	0.0433	0.0261	0.029	0.0549	0.0548	0.0315	0.0447	0.0526	0.0415	0.0287	0.0263	0.0288	0.0261
Målselv	0.1042	0.0934	0.1476	0.0609	0.0516	0.0643	0.0644	0.0541	0.0365	0.0394	0.0468	0.0333	0.026	0.0219	0.0252	0.0263	0.0256	0.0234	0.0358	0.0209	0.0281	0.0359	0.0467	0.0325	0.0628	0.0285	0.0254	0.0221	0.0435	0.0329	0.0307	0.0287	0.0229	0.0317	0.0234	0.0302	0.0293	0.0231	0.0169	0.0401	0.0407	0.0193	0.033	0.0307	0.0225	0.0098	0.0304	0.0288	0.0106
Laukhelle	0.1024	0.0908	0.1491	0.0443	0.0433	0.0576	0.0508	0.0476	0.0328	0.0376	0.0454	0.0417	0.0308	0.0238	0.0266	0.028	0.0223	0.0249	0.0355	0.0222	0.0292	0.0331	0.0437	0.0307	0.0613	0.0276	0.0208	0.0173	0.0509	0.0302	0.0297	0.0264	0.0199	0.0328	0.0234	0.0255	0.0351	0.032	0.0251	0.0457	0.0509	0.0295	0.032	0.0314	0.022	0.0144	0.0439	0.0401	0.0154
Roksdalsvassdraget	0.1151	0.1009	0.1488	0.0559	0.0609	0.0709	0.0628	0.0571	0.0485	0.0578	0.065	0.0612	0.0458	0.0355	0.0446	0.0375	0.0365	0.0403	0.0456	0.0439	0.0383	0.044	0.0506	0.0453	0.0766	0.04	0.034	0.0349	0.0767	0.0438	0.0458	0.0411	0.0346	0.0457	0.0393	0.0478	0.0451	0.045	0.0372	0.0539	0.0627	0.045	0.0498	0.0459	0.0315	0.029	0.0536	0.0515	0.0295
Alvsvågvassdraget	0.1055	0.1167	0.1424	0.0516	0.0572	0.0718	0.0657	0.0563	0.0499	0.0576	0.0615	0.0642	0.0478	0.0372	0.0459	0.0417	0.0369	0.0407	0.0436	0.04	0.0405	0.0432	0.0508	0.0474	0.076	0.0407	0.0357	0.0342	0.0712	0.0427	0.0452	0.0421	0.031	0.0448	0.0376	0.0479	0.0445	0.0459	0.0392	0.0659	0.0679	0.0493	0.05	0.0468	0.0314	0.0298	0.0589	0.058	0.0286
Gårdselva	0.0985	0.1033	0.1388	0.0491	0.0539	0.0697	0.0612	0.0562	0.0423	0.0446	0.0529	0.0543	0.0396	0.0294	0.0358	0.0314	0.0283	0.0316	0.0368	0.0344	0.0331	0.0379	0.042	0.0359	0.0699	0.029	0.0241	0.0252	0.065	0.0329	0.0387	0.0325	0.0225	0.0354	0.0339	0.0367	0.0379	0.0353	0.0335	0.056	0.0562	0.0402	0.0426	0.0423	0.0259	0.0215	0.0469	0.0472	0.0222
Saltdalselva	0.1075	0.1015	0.1463	0.0589	0.0533	0.0694	0.0641	0.0568	0.0428	0.0466	0.0537	0.0486	0.0362	0.0279	0.0333	0.0371	0.0292	0.0317	0.041	0.0331	0.0402	0.0375	0.0515	0.0391	0.0666	0.0375	0.0334	0.0258	0.057	0.0401	0.0398	0.0354	0.0258	0.0402	0.0335	0.0347	0.0369	0.0281	0.0266	0.0481	0.0521	0.0327	0.0474	0.0395	0.0196	0.0144	0.0351	0.0337	0.014
Beiarelva	0.094	0.0978	0.155	0.0558	0.0533	0.0649	0.0588	0.0511	0.0368	0.0381	0.0491	0.0434	0.0295	0.0246	0.0274	0.0326	0.0254	0.0264	0.0373	0.0279	0.0317	0.0358	0.0411	0.0346	0.0648	0.0308	0.0271	0.0206	0.0548	0.032	0.0329	0.028	0.0235	0.0348	0.0251	0.0334	0.0305	0.0244	0.0238	0.0389	0.0421	0.026	0.0372	0.0306	0.0202	0.0116	0.036	0.0307	0.0115
Åbjøra	0.111	0.0963	0.1475	0.0538	0.053	0.0686	0.0593	0.0559	0.0416	0.0423	0.0545	0.0437	0.0359	0.0256	0.0319	0.0317	0.0267	0.0286	0.0383	0.0284	0.0316	0.0369	0.0378	0.0345	0.0704	0.0313	0.0271	0.0216	0.0546	0.0325	0.0353	0.0347	0.0257	0.0372	0.0318	0.0351	0.037	0.0325	0.0251	0.0523	0.0529	0.0342	0.0424	0.0401	0.0271	0.0208	0.0463	0.0453	0.0207
Namsen	0.1055	0.0979	0.1516	0.0538	0.053	0.0701	0.0635	0.058	0.043	0.0425	0.0581	0.0475	0.0373	0.0284	0.0316	0.0351	0.028	0.0296	0.0361	0.0275	0.0355	0.0366	0.0443	0.0383	0.073	0.0319	0.0272	0.0227	0.0578	0.0382	0.0351	0.032	0.0246	0.0373	0.0305	0.031	0.039	0.0302	0.0232	0.0445	0.0523	0.0317	0.0409	0.042	0.0244	0.0132	0.0399	0.0392	0.0161
Bogna	0.1005	0.0975	0.1497	0.0502	0.052	0.0662	0.0604	0.0521	0.04	0.0426	0.0541	0.0497	0.0367	0.0264	0.0341	0.0302	0.0287	0.0281	0.0355	0.0287	0.0332	0.0418	0.0448	0.0384	0.0718	0.0308	0.0266	0.0242	0.0624	0.0322	0.035	0.0323	0.0268	0.0354	0.0302	0.0357	0.0358	0.0351	0.0309	0.0548	0.052	0.0348	0.0423	0.0455	0.0252	0.023	0.0524	0.0505	0.0255
Årgårdsvassdraget	0.1033	0.1064	0.1619	0.0593	0.0627	0.0782	0.062	0.0583	0.0437	0.0499	0.0589	0.0519	0.0433	0.0331	0.0383	0.0389	0.0323	0.034	0.0418	0.038	0.036	0.0421	0.0465	0.0396	0.0783	0.0351	0.0298	0.0254	0.0579	0.0344	0.0423	0.0359	0.0287	0.0421	0.0325	0.0427	0.0356	0.0349	0.0295	0.0556	0.0511	0.036	0.0469	0.0444	0.0283	0.0191	0.0437	0.0449	0.023
Steinsdalselva	0.1176	0.1114	0.1559	0.0637	0.0674	0.0852	0.0752	0.0682	0.0552	0.0604	0.0687	0.057	0.0462	0.0374	0.0447	0.0424	0.04	0.0411	0.0483	0.0402	0.0405	0.0494	0.0465	0.0448	0.0846	0.0383	0.0334	0.0322	0.0647	0.0408	0.0482	0.0432	0.0328	0.0444	0.0401	0.0468	0.0447	0.0403	0.033	0.0616	0.058	0.0393	0.0529	0.0496	0.0287	0.0228	0.0515	0.0547	0.0275
Nordalselva	0.1252	0.1096	0.1695	0.0626	0.0634	0.0798	0.069	0.0652	0.0484	0.0532	0.0736	0.0564	0.0485	0.0343	0.0444	0.0423	0.042	0.042	0.048	0.0379	0.0422	0.0453	0.0494	0.0428	0.0877	0.0336	0.0339	0.0293	0.0715	0.0411	0.0517	0.042	0.0323	0.0432	0.0388	0.0416	0.0412	0.0419	0.0356	0.0536	0.0569	0.0433	0.0535	0.0514	0.0326	0.0248	0.0546	0.06	0.0317
Stordalselva	0.1137	0.1087	0.1663	0.065	0.0671	0.0841	0.0677	0.0635	0.0485	0.0577	0.0709	0.0545	0.0439	0.0364	0.0428	0.0427	0.0399	0.0403	0.0502	0.041	0.039	0.0484	0.0485	0.0393	0.0808	0.038	0.0316	0.0311	0.0658	0.0354	0.047	0.0422	0.0335	0.0438	0.0366	0.0431	0.0439	0.0423	0.0336	0.0586	0.0587	0.039	0.0492	0.0463	0.0353	0.0237	0.0503	0.053	0.0275
Skauga	0.1117	0.1016	0.1601	0.0547	0.0531	0.0693	0.0607	0.0551	0.0393	0.0442	0.0553	0.0456	0.036	0.0288	0.0354	0.034	0.0319	0.0314	0.0411	0.0322	0.0333	0.0437	0.0443	0.0361	0.0733	0.0304	0.0263	0.0238	0.0583	0.0323	0.0365	0.0356	0.0265	0.0385	0.0304	0.0331	0.0369	0.0355	0.029	0.0518	0.0567	0.0357	0.0403	0.0366	0.0262	0.0188	0.0457	0.042	0.0194
Verdalselva	0.1133	0.1014	0.1555	0.0623	0.0599	0.0785	0.0666	0.0643	0.0471	0.05	0.0681	0.0573	0.0456	0.0362	0.04	0.0424	0.0372	0.0392	0.0442	0.036	0.0424	0.0455	0.0545	0.0422	0.081	0.04	0.0337	0.0286	0.0673	0.0406	0.0475	0.0401	0.0334	0.0445	0.0382	0.0365	0.0471	0.0398	0.0295	0.0532	0.0645	0.0422	0.0476	0.0475	0.0351	0.0216	0.0505	0.0492	0.0242
Levangerelva	0.1072	0.0982	0.1412	0.0544	0.0488	0.0645	0.0657	0.0606	0.0493	0.0502	0.0552	0.0553	0.0461	0.0326	0.0364	0.0345	0.0342	0.0337	0.044	0.0361	0.0376	0.0402	0.0449	0.0345	0.0779	0.0335	0.0281	0.0281	0.0717	0.0368	0.0379	0.037	0.0306	0.0367	0.0357	0.042	0.0455	0.0346	0.0404	0.0671	0.0627	0.0476	0.0443	0.0467	0.0336	0.028	0.05	0.0591	0.0325
Stjørdalselva	0.1023	0.0999	0.1455	0.0535	0.0518	0.0702	0.0633	0.0593	0.0437	0.0432	0.0566	0.0479	0.0385	0.0298	0.0336	0.0345	0.0297	0.0312	0.0376	0.0306	0.036	0.0398	0.0472	0.0382	0.0754	0.0322	0.0277	0.024	0.0594	0.0372	0.0381	0.0343	0.0272	0.0386	0.0316	0.0343	0.0382	0.031	0.028	0.05	0.0526	0.036	0.0436	0.0434	0.0278	0.0178	0.0457	0.0477	0.0205
Homla	0.1153	0.1116	0.1515	0.0641	0.0671	0.0799	0.0744	0.0727	0.0535	0.0501	0.0643	0.0529	0.0408	0.0365	0.038	0.0404	0.0378	0.0373	0.0425	0.0411	0.0433	0.0454	0.0536	0.0466	0.0762	0.0442	0.0368	0.033	0.0661	0.0443	0.0433	0.0433	0.0343	0.0466	0.0402	0.0412	0.0447	0.0389	0.0331	0.0585	0.0566	0.0421	0.0495	0.0474	0.0341	0.0229	0.0504	0.0496	0.0237
Nidelva	0.1065	0.1016	0.1545	0.0606	0.0596	0.078	0.067	0.0656	0.0485	0.0522	0.0622	0.0533	0.0418	0.036	0.0393	0.043	0.0345	0.0376	0.0463	0.0356	0.0403	0.0449	0.0505	0.0427	0.0793	0.0393	0.0348	0.0275	0.0623	0.0441	0.0424	0.0398	0.0301	0.0473	0.0357	0.0397	0.0412	0.0361	0.0278	0.0528	0.0538	0.035	0.0492	0.0465	0.0286	0.0181	0.0423	0.0424	0.0199
Gaula	0.102	0.0914	0.1532	0.0545	0.0478	0.0657	0.0611	0.0559	0.0404	0.0402	0.0559	0.0428	0.0331	0.0269	0.03	0.0341	0.0285	0.0288	0.0368	0.0262	0.0356	0.0403	0.0449	0.0348	0.0686	0.0307	0.0295	0.0214	0.0543	0.0393	0.034	0.0326	0.0272	0.0385	0.0279	0.032	0.0345	0.0277	0.0259	0.0415	0.0462	0.0315	0.0428	0.0422	0.026	0.0176	0.0414	0.0419	0.0192
Vigda	0.1155	0.107	0.1479	0.0639	0.0634	0.0789	0.0739	0.0724	0.0577	0.0569	0.0714	0.0632	0.0482	0.0434	0.043	0.0478	0.0424	0.0429	0.0492	0.0511	0.0457	0.0491	0.0586	0.0459	0.0823	0.047	0.0382	0.0372	0.0837	0.044	0.0474	0.0473	0.0457	0.0466	0.0463	0.0474	0.0594	0.0479	0.045	0.0787	0.0778	0.0602	0.0514	0.0592	0.0483	0.0374	0.0695	0.0668	0.039
Børsa	0.1181	0.1098	0.1462	0.0614	0.0595	0.0761	0.0686	0.0673	0.0549	0.0565	0.0699	0.0658	0.0475	0.0394	0.0415	0.0447	0.0402	0.0399	0.0501	0.0445	0.0408	0.0515	0.0526	0.0434	0.0821	0.0437	0.0333	0.0325	0.0763	0.0369	0.046	0.0427	0.0359	0.0416	0.0415	0.0467	0.0539	0.0423	0.0421	0.0761	0.0721	0.0517	0.0478	0.0557	0.0403	0.0336	0.0665	0.065	0.0349
Orkla	0.102	0.0972	0.1525	0.0532	0.0475	0.0652	0.0606	0.0554	0.0422	0.0406	0.0568	0.0469	0.0347	0.0279	0.0317	0.0363	0.0291	0.03	0.0372	0.0294	0.0365	0.0403	0.0452	0.0398	0.0672	0.0345	0.0293	0.0238	0.0597	0.0385	0.0355	0.0325	0.0272	0.039	0.029	0.0339	0.0375	0.0322	0.0278	0.0471	0.0522	0.0346	0.0442	0.044	0.0287	0.0199	0.0472	0.0488	0.0223
Surna	0.1037	0.0983	0.1492	0.0521	0.0509	0.0655	0.0614	0.0569	0.0391	0.0431	0.0534	0.0481	0.0371	0.0296	0.0332	0.0351	0.031	0.0309	0.0403	0.0289	0.0372	0.0401	0.0483	0.0376	0.0693	0.0313	0.0287	0.023	0.0567	0.0356	0.0375	0.034	0.0269	0.039	0.0289	0.0336	0.0362	0.0308	0.0284	0.0484	0.053	0.0361	0.0421	0.0376	0.025	0.0159	0.0443	0.0431	0.0194
Eira	0.109	0.1242	0.1634	0.0819	0.0836	0.1022	0.0853	0.078	0.0607	0.0633	0.0775	0.0695	0.0543	0.0472	0.0548	0.0552	0.0469	0.0508	0.0629	0.0537	0.0555	0.0613	0.0647	0.0567	0.099	0.0527	0.0511	0.0447	0.0744	0.0505	0.0623	0.0539	0.0441	0.0619	0.0544	0.0575	0.0468	0.0499	0.0479	0.069	0.0567	0.0475	0.0626	0.0629	0.0411	0.0336	0.0556	0.0544	0.0365
Visa	0.0956	0.1124	0.1526	0.0579	0.063	0.0756	0.0702	0.0661	0.0435	0.0522	0.0579	0.0569	0.0463	0.036	0.0368	0.0404	0.0335	0.036	0.0457	0.0379	0.0396	0.0422	0.0561	0.0441	0.0769	0.0384	0.0362	0.0287	0.0596	0.0384	0.0449	0.0405	0.0315	0.0478	0.0373	0.0384	0.0407	0.0353	0.0311	0.0628	0.0594	0.0457	0.0482	0.0466	0.0285	0.0208	0.0467	0.0448	0.0203
Korsbrekkeelva	0.1008	0.1156	0.1589	0.0565	0.0588	0.0777	0.0602	0.0597	0.0453	0.0495	0.0596	0.0513	0.0441	0.0319	0.0381	0.0373	0.0315	0.0344	0.0458	0.0339	0.0336	0.0398	0.0432	0.036	0.0767	0.0339	0.03	0.0249	0.0564	0.0323	0.0389	0.0362	0.0281	0.0402	0.0358	0.04	0.0391	0.0347	0.0331	0.0571	0.0504	0.0379	0.0451	0.0455	0.0316	0.0203	0.0501	0.0469	0.0242
Ørstaelva	0.1094	0.1193	0.1646	0.0657	0.0682	0.0885	0.0753	0.0684	0.0537	0.0575	0.0729	0.0659	0.0542	0.0376	0.0498	0.0453	0.0411	0.0423	0.0525	0.043	0.0462	0.0513	0.0487	0.049	0.0917	0.0435	0.0361	0.0346	0.0677	0.0425	0.0543	0.044	0.0301	0.0494	0.046	0.0498	0.0412	0.0424	0.0376	0.0621	0.0552	0.0405	0.0575	0.0592	0.0342	0.0305	0.0572	0.0593	0.0307
Ervikelva	0.112	0.1115	0.1474	0.0636	0.0654	0.08	0.0756	0.0653	0.0507	0.0549	0.0672	0.0627	0.0463	0.0367	0.0466	0.045	0.0417	0.0431	0.0536	0.0428	0.0422	0.0532	0.0538	0.0499	0.0822	0.0459	0.0416	0.0387	0.068	0.0431	0.0507	0.0466	0.0406	0.0517	0.0423	0.0499	0.0472	0.0504	0.0456	0.0692	0.0712	0.0493	0.0578	0.0521	0.0421	0.0366	0.0648	0.0635	0.0361
Eidselva	0.1039	0.1001	0.1513	0.056	0.0574	0.0743	0.0622	0.0602	0.0445	0.0501	0.0604	0.0528	0.0417	0.0309	0.0385	0.0374	0.0329	0.0345	0.042	0.0335	0.0386	0.0412	0.0425	0.0412	0.0776	0.0346	0.0278	0.026	0.064	0.0339	0.0408	0.0364	0.0253	0.0385	0.0351	0.0363	0.0397	0.0356	0.0262	0.0524	0.0541	0.0366	0.0472	0.0446	0.0267	0.019	0.0459	0.0499	0.0217
Stryneelva	0.0925	0.1098	0.1571	0.06	0.0579	0.0732	0.0676	0.0624	0.0435	0.0447	0.0579	0.048	0.0412	0.0267	0.0356	0.0353	0.0313	0.0306	0.0482	0.034	0.039	0.0404	0.0486	0.0419	0.0766	0.0365	0.0365	0.0302	0.0522	0.0408	0.0425	0.0383	0.0288	0.0458	0.0361	0.0428	0.0332	0.0312	0.0306	0.0482	0.0455	0.035	0.0499	0.0443	0.031	0.0236	0.0432	0.0438	0.0242
Gjengedalsvassdraget	0.0931	0.097	0.1478	0.0496	0.0487	0.0635	0.0616	0.0582	0.0394	0.0403	0.0539	0.0459	0.0392	0.0232	0.0315	0.0283	0.0248	0.0276	0.0403	0.0285	0.0332	0.035	0.0456	0.0352	0.0726	0.0305	0.0315	0.0235	0.0558	0.0378	0.0375	0.0331	0.024	0.0378	0.0322	0.0331	0.0324	0.0254	0.0238	0.0442	0.0463	0.0358	0.0464	0.0415	0.0261	0.018	0.041	0.0443	0.0195
Osenelva	0.1084	0.1143	0.1523	0.0676	0.0681	0.085	0.0753	0.0722	0.0545	0.0534	0.0693	0.0612	0.0495	0.0368	0.0427	0.0419	0.0372	0.0392	0.0502	0.0412	0.0457	0.0462	0.0492	0.0492	0.0863	0.0418	0.0382	0.0335	0.0631	0.0389	0.0487	0.0442	0.034	0.0449	0.0451	0.0479	0.0442	0.0399	0.0317	0.0625	0.058	0.0463	0.0524	0.0555	0.0336	0.0292	0.054	0.056	0.03
Nausta	0.1028	0.0909	0.1469	0.0535	0.049	0.0676	0.0588	0.0536	0.0381	0.043	0.0549	0.0452	0.0376	0.0263	0.0345	0.0316	0.0281	0.0303	0.038	0.0291	0.0333	0.0412	0.0406	0.0311	0.0739	0.0298	0.0251	0.0203	0.0576	0.0344	0.0347	0.0298	0.0224	0.0362	0.0296	0.0362	0.0335	0.0309	0.0245	0.0475	0.0488	0.033	0.0431	0.0451	0.0268	0.0211	0.0435	0.0458	0.0222
Jølstra	0.0997	0.104	0.146	0.0578	0.0584	0.0748	0.0677	0.0635	0.0492	0.0527	0.0601	0.0563	0.0462	0.0337	0.0409	0.0386	0.0313	0.0352	0.0423	0.0361	0.0399	0.0395	0.0462	0.041	0.078	0.0345	0.0331	0.0286	0.0622	0.0355	0.0431	0.0395	0.0292	0.04	0.0373	0.0427	0.0393	0.0354	0.0317	0.0599	0.0591	0.0424	0.0496	0.0465	0.0278	0.0211	0.0475	0.0511	0.0239
Gaula SF	0.1082	0.1067	0.1503	0.0631	0.0639	0.0796	0.0701	0.0671	0.0516	0.0549	0.0669	0.0616	0.0479	0.0359	0.0413	0.0452	0.0368	0.0391	0.047	0.0389	0.0449	0.0468	0.0461	0.0461	0.0832	0.0392	0.0341	0.0306	0.0698	0.0389	0.0465	0.0417	0.0291	0.0432	0.0401	0.0442	0.0424	0.038	0.034	0.0602	0.0562	0.0433	0.0507	0.0513	0.0301	0.0262	0.0511	0.0556	0.0266
Flekkeelva	0.1323	0.1293	0.1729	0.0786	0.0773	0.097	0.0748	0.0822	0.0646	0.0746	0.0899	0.0832	0.0752	0.0587	0.0671	0.0635	0.0585	0.0637	0.0702	0.0617	0.0628	0.0669	0.0669	0.0665	0.1051	0.0677	0.0561	0.0493	0.0893	0.0607	0.0723	0.0656	0.0477	0.0677	0.0629	0.0665	0.0682	0.0663	0.0551	0.0824	0.0857	0.0669	0.0713	0.0796	0.0598	0.0512	0.0712	0.0746	0.0502
Daleelva Høyanger	0.0989	0.1047	0.1516	0.0576	0.0632	0.0777	0.07	0.0639	0.0482	0.0497	0.0573	0.0519	0.0403	0.0329	0.0381	0.0385	0.0316	0.0333	0.0425	0.0345	0.0397	0.0415	0.0455	0.0403	0.075	0.0358	0.0322	0.0275	0.0574	0.0358	0.0389	0.0379	0.0294	0.0421	0.0356	0.0405	0.0377	0.0345	0.0267	0.0557	0.0488	0.0361	0.0474	0.0476	0.0253	0.0193	0.0483	0.048	0.0216
Årøyelva	0.1229	0.108	0.1617	0.0675	0.0655	0.0812	0.0739	0.0709	0.0532	0.0522	0.0663	0.0538	0.0397	0.0383	0.0427	0.0479	0.0408	0.0414	0.0472	0.0386	0.0459	0.0526	0.0571	0.0463	0.0788	0.0458	0.0401	0.035	0.0692	0.0439	0.0422	0.0465	0.0401	0.0486	0.0411	0.0437	0.0468	0.0425	0.0394	0.0518	0.0675	0.0483	0.0529	0.0485	0.0378	0.0293	0.0543	0.052	0.0271
Flåmselva	0.1017	0.1109	0.155	0.0598	0.0582	0.075	0.0699	0.07	0.0489	0.0505	0.063	0.0583	0.0454	0.0355	0.0379	0.0442	0.0364	0.0376	0.0502	0.0349	0.0462	0.0447	0.0558	0.0487	0.0804	0.0401	0.0383	0.034	0.0628	0.0473	0.0466	0.0445	0.0361	0.0447	0.0394	0.0392	0.0508	0.0378	0.0387	0.0565	0.0634	0.0487	0.0501	0.0454	0.0365	0.024	0.0529	0.0525	0.0288
Nærøydalselva	0.1068	0.1139	0.1596	0.0528	0.0554	0.0732	0.0688	0.065	0.0502	0.0549	0.0648	0.0601	0.0461	0.0404	0.0454	0.0482	0.0386	0.0422	0.0446	0.0388	0.0485	0.0479	0.0572	0.0536	0.0816	0.0468	0.0396	0.0331	0.0674	0.0487	0.047	0.0465	0.0388	0.0475	0.0392	0.0402	0.0517	0.0438	0.0363	0.0609	0.0734	0.0517	0.0566	0.0538	0.0314	0.0283	0.0618	0.0601	0.0272
Vikja	0.1006	0.0933	0.1451	0.0536	0.0501	0.0678	0.0604	0.0549	0.0392	0.0439	0.0541	0.0469	0.0367	0.0259	0.0323	0.0331	0.028	0.0298	0.04	0.0277	0.0346	0.038	0.0447	0.0331	0.0704	0.0304	0.0272	0.0216	0.0569	0.0337	0.0371	0.0321	0.0254	0.0364	0.0291	0.0334	0.0348	0.0314	0.0266	0.0472	0.0515	0.0345	0.0421	0.041	0.0252	0.0174	0.0477	0.0474	0.0211
Loneelva	0.1116	0.1065	0.1587	0.0676	0.0628	0.0813	0.0712	0.0641	0.0525	0.0565	0.0614	0.0583	0.0503	0.0379	0.0473	0.0456	0.0405	0.0416	0.0572	0.0417	0.0477	0.0522	0.0572	0.0475	0.0842	0.0482	0.0417	0.0363	0.0697	0.047	0.0493	0.0449	0.0391	0.0523	0.0434	0.0486	0.047	0.0449	0.0373	0.0621	0.0587	0.0432	0.0637	0.0627	0.0392	0.0336	0.0639	0.062	0.0381
Oselva	0.1081	0.1088	0.1482	0.0736	0.0696	0.0856	0.082	0.0774	0.0614	0.0591	0.0689	0.0624	0.0543	0.0417	0.0485	0.0489	0.0421	0.0437	0.057	0.0472	0.0499	0.0491	0.0545	0.0523	0.0874	0.0482	0.0436	0.0387	0.0678	0.0499	0.0498	0.049	0.0425	0.0512	0.0495	0.0545	0.0493	0.0422	0.0423	0.0668	0.0622	0.0529	0.0633	0.0615	0.0415	0.0343	0.059	0.0636	0.0381
Etneelva	0.1042	0.1164	0.1585	0.072	0.0761	0.0911	0.0794	0.0784	0.0596	0.0615	0.071	0.0645	0.0547	0.0421	0.0484	0.0486	0.0432	0.0457	0.0515	0.044	0.0471	0.0486	0.0506	0.0519	0.0886	0.0425	0.0389	0.0367	0.0707	0.0446	0.0533	0.0456	0.0379	0.0486	0.0485	0.0515	0.0485	0.0426	0.0384	0.068	0.0588	0.0464	0.0565	0.0576	0.0379	0.0279	0.0543	0.0603	0.0324
Vikedalselva	0.1073	0.0988	0.1551	0.0668	0.0615	0.0783	0.0692	0.0648	0.0495	0.0526	0.0665	0.0568	0.047	0.0342	0.0423	0.0413	0.0357	0.039	0.0481	0.0383	0.0434	0.0481	0.0494	0.0463	0.0835	0.0398	0.0344	0.0297	0.0683	0.0432	0.0485	0.04	0.0308	0.0447	0.0393	0.0443	0.0409	0.0361	0.031	0.0556	0.0521	0.0385	0.0538	0.0533	0.0313	0.024	0.0467	0.0525	0.0275
Suldalslågen	0.1025	0.1243	0.1733	0.0764	0.0838	0.0988	0.0848	0.0836	0.0659	0.0654	0.0794	0.0727	0.0604	0.0458	0.0523	0.0559	0.0481	0.0503	0.0594	0.0523	0.0556	0.0521	0.0515	0.0585	0.09	0.05	0.0481	0.0456	0.0707	0.0501	0.0568	0.0543	0.0452	0.0558	0.0531	0.0574	0.0544	0.0484	0.0408	0.0729	0.0657	0.052	0.0625	0.0648	0.0465	0.0355	0.0575	0.0632	0.0355
Vormo	0.1106	0.111	0.1521	0.061	0.0645	0.082	0.0668	0.0665	0.0497	0.0562	0.0692	0.0618	0.0508	0.038	0.0445	0.0434	0.0401	0.0407	0.0516	0.04	0.0409	0.0472	0.0492	0.0485	0.0852	0.0388	0.0345	0.0319	0.065	0.037	0.0492	0.046	0.0322	0.0464	0.0414	0.0426	0.0458	0.0452	0.0358	0.065	0.0623	0.0452	0.0508	0.0506	0.04	0.0276	0.0572	0.0582	0.0287
Årdalselva	0.0937	0.1049	0.1483	0.0572	0.0575	0.0735	0.0658	0.0624	0.0473	0.0476	0.0575	0.0529	0.0423	0.0308	0.0366	0.0377	0.0304	0.0334	0.041	0.0332	0.0379	0.0399	0.0426	0.0419	0.0734	0.0347	0.0308	0.0279	0.0603	0.036	0.0406	0.0367	0.0268	0.0405	0.0359	0.0411	0.0392	0.034	0.0303	0.0557	0.049	0.0354	0.0461	0.0466	0.0282	0.0194	0.046	0.0487	0.0218
Lyseelva	0.0999	0.1109	0.1601	0.0664	0.069	0.0822	0.0724	0.0684	0.0554	0.057	0.0672	0.0634	0.0476	0.0371	0.0415	0.0428	0.0372	0.0397	0.0455	0.0425	0.0436	0.0473	0.0432	0.044	0.0804	0.0396	0.0348	0.0324	0.0748	0.0359	0.0447	0.0394	0.0334	0.0438	0.0412	0.0476	0.0464	0.0404	0.0362	0.0636	0.0576	0.0447	0.0497	0.0509	0.0341	0.0256	0.0546	0.0581	0.03
Espedalsvassdraget	0.0952	0.1092	0.1565	0.0614	0.0651	0.078	0.0661	0.0646	0.0494	0.051	0.0649	0.0621	0.0489	0.035	0.0405	0.0404	0.0359	0.0372	0.0475	0.037	0.0398	0.0423	0.0437	0.0443	0.0814	0.0363	0.0312	0.031	0.0645	0.0373	0.0456	0.0369	0.0283	0.0429	0.0389	0.0434	0.039	0.0368	0.0338	0.0566	0.0524	0.04	0.0512	0.0486	0.0354	0.0223	0.0528	0.0557	0.029
Frafjordelva	0.0969	0.1015	0.155	0.0563	0.0604	0.0747	0.0648	0.0642	0.0456	0.0505	0.0584	0.0549	0.0435	0.033	0.0387	0.0388	0.0336	0.0352	0.0423	0.0363	0.0398	0.0399	0.0458	0.0419	0.0747	0.0349	0.0308	0.0275	0.0635	0.0375	0.0427	0.0348	0.0265	0.0404	0.035	0.0393	0.0411	0.035	0.0305	0.0554	0.0542	0.0392	0.0464	0.0436	0.0296	0.0183	0.0443	0.0507	0.0222
Figgjo	0.1053	0.1079	0.1441	0.0599	0.0619	0.0805	0.0666	0.0635	0.0479	0.0533	0.0696	0.0626	0.0511	0.0361	0.0441	0.0425	0.0378	0.0401	0.0476	0.042	0.0446	0.0481	0.0499	0.0448	0.0832	0.0391	0.0374	0.0322	0.0668	0.0385	0.0503	0.0441	0.0336	0.0479	0.043	0.0471	0.0433	0.046	0.0385	0.0637	0.062	0.0485	0.0534	0.0539	0.0384	0.0325	0.0578	0.0593	0.0317
Håelva	0.1141	0.1154	0.1569	0.0639	0.0695	0.0859	0.0691	0.0649	0.0509	0.0591	0.0729	0.0679	0.0546	0.0395	0.0478	0.0444	0.0395	0.0435	0.0537	0.0444	0.045	0.0499	0.0485	0.0471	0.0904	0.042	0.042	0.0352	0.0665	0.0413	0.0537	0.0476	0.038	0.0508	0.0471	0.0505	0.0447	0.0504	0.0382	0.066	0.0669	0.0499	0.0572	0.0557	0.0411	0.0353	0.0622	0.0617	0.0365
Ogna	0.1122	0.1134	0.1592	0.0606	0.0617	0.0796	0.0652	0.0648	0.0493	0.0579	0.0721	0.069	0.0536	0.0413	0.0456	0.045	0.0423	0.0421	0.0536	0.0445	0.0466	0.0497	0.0531	0.0502	0.0827	0.0447	0.0425	0.0389	0.0739	0.0411	0.0527	0.0476	0.0399	0.0521	0.0474	0.0499	0.0523	0.0515	0.0451	0.071	0.0776	0.0598	0.0618	0.0576	0.046	0.0387	0.0682	0.0654	0.0407
Bjerkreimselva	0.1202	0.1223	0.1641	0.0607	0.0648	0.0868	0.0673	0.0685	0.0568	0.0689	0.0799	0.0769	0.0646	0.0525	0.0571	0.0525	0.0491	0.0512	0.0618	0.053	0.0467	0.0567	0.0578	0.0544	0.0959	0.0509	0.0426	0.0418	0.0791	0.047	0.0584	0.0521	0.038	0.0563	0.0491	0.0542	0.0566	0.0597	0.0508	0.0775	0.079	0.0603	0.0637	0.0638	0.0502	0.0392	0.0696	0.0667	0.0421
Soknedalselva	0.109	0.0977	0.1614	0.0539	0.0531	0.0692	0.0604	0.0563	0.0401	0.0448	0.0528	0.0527	0.0394	0.0268	0.0339	0.0313	0.0268	0.0301	0.0369	0.0325	0.035	0.0376	0.0423	0.0348	0.0748	0.034	0.0287	0.0232	0.0603	0.0333	0.0382	0.0317	0.0252	0.0397	0.0317	0.0379	0.0318	0.0331	0.027	0.0503	0.0547	0.0353	0.05	0.0439	0.0259	0.0199	0.0439	0.0474	0.0216
Kvina	0.103	0.0985	0.1501	0.0536	0.0561	0.0709	0.0618	0.0609	0.0439	0.0475	0.0585	0.051	0.0381	0.0306	0.0343	0.0351	0.0318	0.0329	0.0412	0.0321	0.0374	0.0397	0.0441	0.0369	0.0711	0.0328	0.0301	0.0245	0.0623	0.0365	0.0382	0.0361	0.0295	0.0405	0.0325	0.0342	0.0394	0.0326	0.0283	0.0537	0.0552	0.0403	0.0473	0.0435	0.0276	0.0168	0.0442	0.0469	0.0232
Mandalselva	0.1102	0.0985	0.1469	0.0534	0.0498	0.07	0.0595	0.0594	0.0433	0.0493	0.0564	0.0536	0.0447	0.0305	0.0346	0.0354	0.0302	0.0316	0.0451	0.0315	0.0342	0.036	0.0468	0.0341	0.0761	0.0314	0.027	0.0243	0.0553	0.0335	0.0392	0.0351	0.0233	0.0351	0.0342	0.036	0.0387	0.0325	0.0265	0.0529	0.0586	0.039	0.0444	0.0429	0.0275	0.0197	0.0451	0.0453	0.0206
Otra	0.1052	0.0989	0.1502	0.0513	0.0514	0.0681	0.055	0.0547	0.0404	0.0474	0.058	0.0539	0.0419	0.03	0.0361	0.0344	0.0313	0.0331	0.0424	0.0317	0.0317	0.0385	0.042	0.0369	0.0716	0.0325	0.0281	0.0241	0.0568	0.0301	0.04	0.035	0.0261	0.0393	0.0315	0.0375	0.0375	0.0376	0.0308	0.0542	0.0573	0.0398	0.0433	0.0418	0.0306	0.0216	0.0509	0.0511	0.0242
Storelva Tvedestrand	0.1113	0.1075	0.158	0.0565	0.0608	0.0784	0.0615	0.0632	0.0473	0.055	0.0694	0.056	0.0454	0.0368	0.0429	0.0404	0.0361	0.0391	0.045	0.0383	0.0367	0.0411	0.0453	0.0408	0.0746	0.0379	0.0341	0.0297	0.0643	0.039	0.0437	0.0407	0.0301	0.0429	0.0355	0.04	0.0456	0.0405	0.0294	0.0577	0.0601	0.0409	0.048	0.0471	0.0322	0.0189	0.0435	0.0477	0.0204
Numedalslågen	0.1044	0.1035	0.1535	0.0473	0.041	0.0598	0.0518	0.052	0.0398	0.0473	0.052	0.0513	0.0444	0.0321	0.0356	0.0328	0.0286	0.0331	0.0498	0.0322	0.031	0.0422	0.0488	0.0357	0.0725	0.0374	0.0267	0.0248	0.058	0.0381	0.0361	0.0323	0.0201	0.0418	0.0292	0.0345	0.0461	0.0376	0.0335	0.0608	0.0611	0.0391	0.0417	0.0418	0.0369	0.0222	0.0483	0.0477	0.0263
Enningdalselva	0.1488	0.149	0.1863	0.0813	0.0857	0.1078	0.0941	0.0958	0.0801	0.099	0.1073	0.1053	0.0876	0.078	0.0855	0.0793	0.0765	0.0747	0.0878	0.0806	0.0757	0.0907	0.0868	0.082	0.1173	0.0705	0.0631	0.0675	0.1107	0.0698	0.0873	0.084	0.059	0.0823	0.0711	0.0844	0.0809	0.0835	0.081	0.1108	0.1037	0.083	0.0877	0.0796	0.0661	0.0709	0.0973	0.1009	0.0673
Maximum value	0.2015	Unya vs Kovda
Minimum value	0.0007	Stjørdalselva vs Surna
[truncated: 66 more columns]

## Sheet: Table S1 Model-fitting
Suppl. Table S1 .- Model-fitting for the different markers and parameter estimates for the geographic cline starting at the River Unya. Markers with clines not overlapping in width with the reference Q-score are depicted in boldface type.
Marker	Model	Centre, km	Width, km	δR	τR	δL	τL	δM	τM	pmin	pmax
STRUCTURE Q-score	fixB	1600.6 (1584.5 – 1634.8)	336.4 (237.6 – 410.3)	280.0146	0.0102	66.5540	0.2716	NA	NA	0.0026	1.0000
PCA 18 μsats	fixB	1621.1 (1558.2 – 1650.7)	296 (112.7 – 599.2)	111.0883	0.0377	21.3455	0.1343	NA	NA	0.0036	0.9712
Ssa289	optN	1131.4 (1060 – 1444.9)	25.6 (1.8 – 763.4)	NA	NA	NA	NA	NA	NA	0.2923	0.3410
SSsp3016	fixB	1297.8 (1277.2 – 1314.3)	475.2 (399.5 – 728.1)	63.2959	0.0151	4.1730	0.1446	NA	NA	0.0010	0.8208
SsaD157	optN	1299.3 (1273.3 – 1360.5)	10.4 (0.01 – 152.5)	NA	NA	NA	NA	NA	NA	0.2261	0.3089
Ssa14	optM	1330.1 (1290 – 1330.1)	206.5 (206.5 – 357.4)	NA	NA	NA	NA	29.5194	0.0987	0.1532	0.4660
Sp1605	optN	1330.7 (1307.3 – 1341)	1.8 (0.02 – 49)	NA	NA	NA	NA	NA	NA	0.2484	0.3557
SsOsl85	optR	1342 (1313.3 – 1359.6)	40.5 (4.2 – 90.8)	4.9766	0.0312	NA	NA	NA	NA	0.1270	0.4743
Ssa171	fixR	1429.4 (1366.5 – 1532.8)	2108.7 (1770.2 – 2745.9)	446.7130	0.1170	NA	NA	NA	NA	0.0010	0.6546
SSsp2210	fixB	1574 (1520.7 – 1604.2)	526.6 (216.7 – 679.7)	165.1721	0.0303	104.7020	0.0015	NA	NA	0.0010	0.7353
SSspG7	fixB	1575 (1522 – 1610.7)	565.5 (278.9 – 698)	174.4471	0.0211	114.2804	0.0010	NA	NA	0.0010	0.7473
SsaD144	optN	1648.1 (1536.2 – 1656)	11.6 (0 – 198.3)	NA	NA	NA	NA	NA	NA	0.2558	0.4486
MHC1	optN	1653.8 (1535.1 – 1671.3)	9.8 (0.002 – 183.6)	NA	NA	NA	NA	NA	NA	0.2459	0.4618
Ssa197	optN	1657.9 (1335.5 –1667.8)	8.4 (0.03 –765.8)	NA	NA	NA	NA	NA	NA	0.1646	0.3397
Sp2216	optN	1660.4 (1622.1 – 1669.8)	3.87 (0.0008 – 105.7)	NA	NA	NA	NA	NA	NA	0.2116	0.3256
MHC2	optR	1664.9 (1664.9 – 1681.7)	20.9 (14 – 67.5)	0.0580	0.0041	NA	NA	NA	NA	0.2239	0.6035
SsaF43	fixB	1727.1 (1683.1 – 1790.3)	486.5 (338 – 1258)	1.2455	0.0699	110.2122	0.0001	NA	NA	0.0010	0.9545
Ssa202	optN	1739.9 (1662.7 – 1772.9)	14.5 (0.01 – 185.8)	NA	NA	NA	NA	NA	NA	0.2333	0.4176
SsaD486	optN	1776.7 (1767 – 2015)	0.63 (0.06 – 276.7)	NA	NA	NA	NA	NA	NA	0.8314	0.8984
SSsp2201	optN	2768.1 (2656.8 – 2792.5)	34.1 (3.4 – 293)	NA	NA	NA	NA	NA	NA	0.2546	0.2858
For the given models pmin and pmax were fixed to 0 and 1 (typ models), or to their empirical values (fix models), or pmin and pmax are fitted (opt model). Tail fitting encompassed right (R), left (L), none (N) or both fitted (B). The cline width (w) was calculated as 1/maximum slope. Two log-likelihood unit support limits are presented in parentheses for centre and width. Δ and τ are the shape pa…
